# Supplementary material for: Salinity-driven shifts in estuarine viral community composition and diversity near the Shenzhen coast
Source: Appl Environ Microbiol. 2025 Jul 2;91(7):e00407-25. doi: 10.1128/aem.00407-25 (PMC12285232; doi:10.1128/aem.00407-25)
Supplement: Table S1 — Quality metrics of estuarine virome near the Shenzhen coast. [file aem.00407-25-s0002.xlsx]

## Sheet: Table S1
Table S1. Quality Metrics of Estuarine viromic near the Shenzhen Coast
contig_id	contig_length (bp)	provirus	proviral_length (bp)	gene_count	viral_genes	host_genes	checkv_quality	completeness	contamination
P1_NODE_5251_length_9515_cov_1.462399_fragment_1	5004	No	NA	11	1	0	Low-quality	1.65	0
P9_NODE_22390_length_5000_cov_0.819824	5000	No	NA	12	2	0	Low-quality	2.27	0
P9_NODE_22393_length_5000_cov_0.668377	5000	No	NA	7	3	0	Low-quality	2.35	0
P10_NODE_20494_length_5001_cov_2.852893	5001	No	NA	13	1	0	Low-quality	2.22	0
P1_NODE_14731_length_5001_cov_1.093147	5001	No	NA	9	0	0	Low-quality	2.51	0
P10_NODE_20500_length_5001_cov_1.310628	5001	No	NA	12	2	1	Low-quality	4.05	0
P9_NODE_22373_length_5001_cov_1.105252	5001	No	NA	14	7	0	Low-quality	4.39	0
P10_NODE_20502_length_5001_cov_0.697989	5001	Yes	3569	7	2	1	Low-quality	6.62	28.63
P9_NODE_22379_length_5001_cov_0.797497	5001	No	NA	11	1	0	Low-quality	11.28	0
P6_NODE_13787_length_5002_cov_0.916513	5002	No	NA	7	1	0	Low-quality	3.31	0
P10_NODE_20493_length_5002_cov_0.779487	5002	No	NA	6	3	0	Low-quality	6.86	0
P8_NODE_19526_length_5003_cov_0.628999	5003	Yes	3207	9	1	1	Low-quality	1.84	35.9
P6_NODE_13783_length_5003_cov_1.170632	5003	No	NA	5	0	0	Low-quality	2.71	0
P2_NODE_9085_length_5003_cov_0.948523	5003	Yes	4496	9	1	1	Low-quality	2.89	10.13
P1_NODE_14719_length_5003_cov_9.457957	5003	No	NA	12	2	0	Low-quality	3.58	0
P8_NODE_19522_length_5003_cov_1.357260	5003	No	NA	10	3	0	Low-quality	4.5	0
P10_NODE_20477_length_5003_cov_23.420221	5003	No	NA	7	1	0	Low-quality	7.61	0
P8_NODE_19524_length_5003_cov_1.044299	5003	No	NA	13	1	0	Low-quality	8.05	0
P9_NODE_22362_length_5003_cov_1.216366	5003	No	NA	6	1	0	Low-quality	14.53	0
P9_NODE_22363_length_5003_cov_1.207547	5003	No	NA	5	5	0	Low-quality	15.49	0
P9_NODE_22364_length_5003_cov_0.993642	5003	No	NA	13	1	0	Low-quality	17.91	0
P10_NODE_20480_length_5003_cov_1.705086	5003	No	NA	15	0	0	Not-determined	NA	0
P7_NODE_18736_length_5004_cov_0.935616	5004	No	NA	2	1	0	Low-quality	2.75	0
P9_NODE_22356_length_5004_cov_0.624564	5004	No	NA	10	1	0	Low-quality	8.83	0
P9_NODE_22355_length_5004_cov_0.714169	5004	No	NA	8	2	0	Low-quality	13.23	0
P10_NODE_20476_length_5004_cov_0.821817	5004	No	NA	7	2	0	Low-quality	13.51	0
P9_NODE_22347_length_5005_cov_1.608036	5005	No	NA	6	3	0	Low-quality	1.85	0
P8_NODE_19510_length_5006_cov_1.547448	5006	No	NA	6	2	0	Low-quality	8.52	0
P8_NODE_19509_length_5006_cov_1.598483	5006	No	NA	4	3	0	Low-quality	14.28	0
P3_NODE_6547_length_5006_cov_0.781308	5006	No	NA	6	2	0	Low-quality	14.61	0
P3_NODE_6546_length_5006_cov_1.583316	5006	No	NA	9	5	0	Low-quality	14.9	0
P10_NODE_20455_length_5006_cov_1.290018	5006	No	NA	7	0	0	Not-determined	NA	0
P2_NODE_9081_length_5006_cov_0.688871	5006	No	NA	10	0	0	Not-determined	NA	0
P7_NODE_18720_length_5007_cov_0.853279	5007	No	NA	8	3	0	Low-quality	5.47	0
P8_NODE_19507_length_5007_cov_0.941393	5007	No	NA	5	3	0	Low-quality	6.87	0
P3_NODE_6540_length_5007_cov_8.355533	5007	No	NA	8	1	0	Low-quality	9.9	0
P3_NODE_6541_length_5007_cov_1.490164	5007	No	NA	7	3	0	Low-quality	13.83	0
P1_NODE_14704_length_5007_cov_0.753689	5007	No	NA	16	2	0	Low-quality	14.72	0
P9_NODE_22342_length_5007_cov_0.584631	5007	No	NA	12	0	0	Not-determined	NA	0
P1_NODE_14701_length_5008_cov_0.725466	5008	No	NA	12	2	0	Low-quality	12.75	0
P10_NODE_20425_length_5009_cov_1.802130	5009	No	NA	4	0	0	Low-quality	2.79	0
P10_NODE_20429_length_5009_cov_1.109586	5009	No	NA	5	2	1	Low-quality	3.78	0
P10_NODE_20423_length_5009_cov_1.957599	5009	No	NA	9	1	0	Low-quality	7.62	0
P9_NODE_22327_length_5009_cov_0.846374	5009	No	NA	14	5	0	Low-quality	12.63	0
P8_NODE_19494_length_5009_cov_4.983613	5009	No	NA	11	3	0	Low-quality	15.7	0
P10_NODE_20432_length_5009_cov_0.856411	5009	No	NA	9	2	0	Low-quality	16.18	0
P9_NODE_22323_length_5010_cov_0.594307	5010	No	NA	4	1	0	Low-quality	2.47	0
P6_NODE_13747_length_5010_cov_1.520991	5010	No	NA	6	4	0	Low-quality	2.65	0
P8_NODE_19489_length_5010_cov_4.045873	5010	No	NA	6	6	0	Low-quality	9.3	0
P10_NODE_20420_length_5010_cov_1.929142	5010	No	NA	7	4	0	Low-quality	13.7	0
P8_NODE_19493_length_5010_cov_0.730903	5010	No	NA	5	3	0	Low-quality	16.92	0
P9_NODE_22318_length_5010_cov_1.208683	5010	No	NA	11	0	0	Not-determined	NA	0
P10_NODE_20418_length_5011_cov_1.280917	5011	No	NA	4	1	0	Low-quality	1.62	0
P9_NODE_22313_length_5011_cov_0.785627	5011	No	NA	10	3	0	Low-quality	4.5	0
P8_NODE_19481_length_5011_cov_1.578010	5011	No	NA	11	1	0	Low-quality	5.44	0
P10_NODE_20416_length_5011_cov_1.718673	5011	No	NA	11	1	0	Low-quality	9.28	0
P3_NODE_6531_length_5011_cov_1.229525	5011	No	NA	10	3	0	Low-quality	14.67	0
P8_NODE_19487_length_5011_cov_0.601351	5011	No	NA	8	4	0	Medium-quality	89.2	0
P3_NODE_6532_length_5011_cov_1.015152	5011	No	NA	10	0	0	Not-determined	NA	0
P10_NODE_20407_length_5012_cov_1.482293	5012	No	NA	16	1	0	Low-quality	8.15	0
P10_NODE_20399_length_5013_cov_1.796357	5013	No	NA	14	1	0	Low-quality	2.52	0
P7_NODE_18688_length_5013_cov_0.743144	5013	No	NA	10	1	0	Low-quality	3	0
P9_NODE_22295_length_5013_cov_1.176218	5013	No	NA	15	3	0	Low-quality	5.18	0
P8_NODE_19470_length_5013_cov_0.883954	5013	No	NA	11	2	0	Low-quality	11.36	0
P8_NODE_19469_length_5013_cov_2.012075	5013	No	NA	6	1	0	Low-quality	13.28	0
P10_NODE_20401_length_5013_cov_1.126074	5013	No	NA	6	3	0	Low-quality	13.6	0
P9_NODE_22290_length_5014_cov_0.597504	5014	No	NA	4	1	0	Low-quality	2.53	0
P6_NODE_13731_length_5014_cov_3.538367	5014	No	NA	6	4	0	Low-quality	2.63	0
P1_NODE_14671_length_5014_cov_1.602005	5014	No	NA	8	3	0	Low-quality	7.97	0
P9_NODE_22286_length_5014_cov_1.040720	5014	No	NA	12	3	0	Low-quality	15.32	0
P7_NODE_18680_length_5014_cov_1.090649	5014	No	NA	15	1	0	Not-determined	NA	0
P9_NODE_22291_length_5014_cov_0.558011	5014	No	NA	4	0	0	Not-determined	NA	0
P10_NODE_20387_length_5015_cov_0.842267	5015	No	NA	6	4	0	Low-quality	2.66	0
P2_NODE_9054_length_5015_cov_1.128273	5015	No	NA	9	1	0	Low-quality	7.37	0
P9_NODE_22279_length_5015_cov_0.882774	5015	No	NA	7	6	0	Low-quality	12.69	0
P7_NODE_18670_length_5015_cov_1.403642	5015	No	NA	10	1	0	Low-quality	41.71	0
P9_NODE_22271_length_5016_cov_0.613009	5016	No	NA	4	2	0	Low-quality	1.88	0
P10_NODE_20381_length_5016_cov_0.764983	5016	No	NA	10	4	0	Low-quality	2.24	0
P8_NODE_19457_length_5016_cov_0.940274	5016	No	NA	8	5	0	Low-quality	2.89	0
P10_NODE_20376_length_5016_cov_1.270403	5016	No	NA	6	3	0	Low-quality	7.87	0
P8_NODE_19453_length_5016_cov_1.309470	5016	No	NA	9	1	0	Low-quality	13.52	0
P10_NODE_20375_length_5016_cov_1.437717	5016	No	NA	9	0	0	Not-determined	NA	0
P1_NODE_14667_length_5017_cov_0.629039	5017	No	NA	6	3	1	Low-quality	2.66	0
P10_NODE_20370_length_5017_cov_2.807362	5017	No	NA	10	1	0	Low-quality	2.88	0
P9_NODE_22259_length_5017_cov_1.066462	5017	No	NA	10	2	0	Low-quality	6.39	0
P7_NODE_18660_length_5017_cov_1.231288	5017	No	NA	7	1	0	Low-quality	7.94	0
P10_NODE_20368_length_5017_cov_3.637628	5017	No	NA	12	1	0	Low-quality	9.5	0
P8_NODE_19445_length_5018_cov_0.671437	5018	No	NA	12	6	0	Low-quality	2.69	0
P7_NODE_18657_length_5018_cov_0.734615	5018	No	NA	11	1	1	Low-quality	2.8	0
P8_NODE_19441_length_5018_cov_0.927827	5018	No	NA	7	2	0	Low-quality	3.48	0
P10_NODE_20366_length_5018_cov_0.767123	5018	No	NA	10	1	0	Low-quality	9.53	0
P9_NODE_22251_length_5019_cov_0.632461	5019	No	NA	7	7	0	Low-quality	2.75	0
P3_NODE_6509_length_5019_cov_1.727923	5019	No	NA	7	5	0	Low-quality	2.8	0
P10_NODE_20351_length_5019_cov_0.851390	5019	No	NA	6	0	0	Low-quality	3.5	0
P3_NODE_6511_length_5019_cov_1.300695	5019	No	NA	14	3	0	Low-quality	7.8	0
P6_NODE_13710_length_5019_cov_0.598937	5019	No	NA	8	2	0	Low-quality	8.23	0
P3_NODE_6512_length_5019_cov_1.093418	5019	No	NA	8	2	0	Low-quality	10.11	0
P10_NODE_20349_length_5019_cov_1.024939	5019	No	NA	6	4	0	Low-quality	10.18	0
P10_NODE_20346_length_5019_cov_1.472200	5019	No	NA	5	1	0	Low-quality	12.68	0
P8_NODE_19438_length_5019_cov_0.702984	5019	No	NA	5	2	0	Low-quality	12.68	0
P10_NODE_20352_length_5019_cov_0.675797	5019	No	NA	4	0	0	Not-determined	NA	0
P9_NODE_22249_length_5019_cov_0.796198	5019	No	NA	6	0	0	Not-determined	NA	0
P3_NODE_6505_length_5020_cov_1.173922	5020	No	NA	6	2	0	Low-quality	7.42	0
P8_NODE_19431_length_5020_cov_0.886368	5020	No	NA	6	4	0	Low-quality	9.27	0
P7_NODE_18645_length_5020_cov_1.698140	5020	No	NA	8	3	0	Low-quality	13.02	0
P1_NODE_14646_length_5020_cov_1.067239	5020	No	NA	7	4	0	Low-quality	15.55	0
P10_NODE_20335_length_5020_cov_1.491723	5020	No	NA	11	0	0	Not-determined	NA	0
P9_NODE_22228_length_5021_cov_0.856559	5021	No	NA	10	0	0	Low-quality	5.38	0
P7_NODE_18642_length_5021_cov_1.774418	5021	No	NA	11	2	0	Low-quality	7.95	0
P9_NODE_22233_length_5021_cov_0.527380	5021	No	NA	10	6	0	Low-quality	8.58	0
P8_NODE_19428_length_5021_cov_0.798529	5021	No	NA	5	1	0	Low-quality	9.19	0
P2_NODE_9035_length_5021_cov_1.446056	5021	No	NA	6	1	0	Low-quality	12.18	0
P8_NODE_19420_length_5022_cov_1.411032	5022	No	NA	5	1	0	Low-quality	3.58	0
P10_NODE_20326_length_5022_cov_0.919101	5022	No	NA	7	2	0	Low-quality	10.31	0
P10_NODE_20321_length_5022_cov_10.061083	5022	No	NA	15	2	0	Low-quality	10.85	0
P8_NODE_19417_length_5022_cov_2.123596	5022	No	NA	8	0	0	Low-quality	14.14	0
P8_NODE_19416_length_5022_cov_2.329111	5022	No	NA	7	0	0	Not-determined	NA	0
P8_NODE_19415_length_5022_cov_3.199183	5022	No	NA	10	0	0	Not-determined	NA	0
P9_NODE_22209_length_5023_cov_1.742443	5023	No	NA	12	0	0	Low-quality	2.35	0
P10_NODE_20319_length_5023_cov_0.856209	5023	No	NA	12	2	0	Low-quality	2.72	0
P8_NODE_19406_length_5023_cov_4.310662	5023	No	NA	8	1	0	Low-quality	3.01	0
P7_NODE_18631_length_5023_cov_0.946691	5023	No	NA	5	1	0	Low-quality	4.49	0
P8_NODE_19413_length_5023_cov_0.829248	5023	No	NA	9	3	0	Low-quality	13.47	0
P3_NODE_6494_length_5023_cov_3.063725	5023	No	NA	6	1	0	Low-quality	17.5	0
P7_NODE_18626_length_5023_cov_1.334355	5023	No	NA	9	0	0	Not-determined	NA	0
P7_NODE_18616_length_5024_cov_1.048193	5024	No	NA	5	2	0	Low-quality	12.84	0
P10_NODE_20313_length_5024_cov_1.021442	5024	No	NA	13	0	0	Not-determined	NA	0
P8_NODE_19403_length_5024_cov_0.919543	5024	No	NA	4	0	0	Not-determined	NA	0
P9_NODE_22199_length_5024_cov_1.182969	5024	No	NA	5	0	0	Not-determined	NA	0
P3_NODE_6489_length_5025_cov_1.467538	5025	No	NA	11	4	0	Low-quality	12.34	0
P8_NODE_19391_length_5025_cov_3.093099	5025	No	NA	4	0	0	Low-quality	12.34	0
P3_NODE_6487_length_5026_cov_2.166156	5026	No	NA	5	3	0	Low-quality	1.85	0
P6_NODE_13679_length_5026_cov_1.439477	5026	No	NA	4	1	0	Low-quality	10.3	0
P9_NODE_22186_length_5026_cov_1.516024	5026	No	NA	14	1	0	Low-quality	17.3	0
P10_NODE_20298_length_5026_cov_9.413554	5026	No	NA	6	0	0	Not-determined	NA	0
P3_NODE_6486_length_5026_cov_2.176363	5026	No	NA	12	0	0	Not-determined	NA	0
P8_NODE_19384_length_5026_cov_5.182078	5026	No	NA	14	0	0	Not-determined	NA	0
P8_NODE_19385_length_5026_cov_4.085119	5026	No	NA	13	0	0	Not-determined	NA	0
P8_NODE_19380_length_5027_cov_1.107347	5027	No	NA	9	3	0	Low-quality	2.53	0
P1_NODE_14620_length_5027_cov_1.067959	5027	No	NA	18	2	0	Low-quality	2.93	0
P9_NODE_22183_length_5027_cov_0.658980	5027	No	NA	16	1	0	Low-quality	3.86	0
P7_NODE_18598_length_5027_cov_1.323878	5027	Yes	2661	9	1	1	Low-quality	5.26	47.07
P10_NODE_20293_length_5027_cov_1.700612	5027	No	NA	11	1	0	Low-quality	5.8	0
P8_NODE_19383_length_5027_cov_0.701224	5027	No	NA	4	1	0	Low-quality	7.55	0
P8_NODE_19379_length_5027_cov_1.395918	5027	No	NA	5	0	0	Not-determined	NA	0
P8_NODE_19371_length_5028_cov_1.825750	5028	No	NA	7	1	0	Low-quality	3.02	0
P2_NODE_9019_length_5028_cov_2.135279	5028	No	NA	8	7	0	Low-quality	7.47	0
P8_NODE_19370_length_5028_cov_2.130178	5028	No	NA	9	1	0	Low-quality	7.69	0
P1_NODE_14612_length_5028_cov_1.368904	5028	No	NA	9	2	0	Low-quality	8.3	0
P10_NODE_20285_length_5028_cov_2.026117	5028	No	NA	6	4	0	Low-quality	8.32	0
P10_NODE_20289_length_5028_cov_0.884717	5028	No	NA	8	3	0	Low-quality	9.11	0
P6_NODE_13666_length_5028_cov_1.446235	5028	No	NA	15	2	0	Low-quality	13.23	0
P10_NODE_20290_length_5028_cov_0.662722	5028	No	NA	9	0	0	Not-determined	NA	0
P7_NODE_18594_length_5028_cov_0.810039	5028	No	NA	6	0	0	Not-determined	NA	0
P1_NODE_14606_length_5029_cov_4.633619	5029	No	NA	5	1	0	Low-quality	1.08	0
P1_NODE_14611_length_5029_cov_0.794574	5029	No	NA	12	1	0	Low-quality	2.68	0
P8_NODE_19364_length_5029_cov_1.246634	5029	No	NA	16	2	1	Low-quality	3.31	0
P2_NODE_9012_length_5029_cov_1.491636	5029	No	NA	16	2	0	Low-quality	3.64	0
P8_NODE_19363_length_5029_cov_1.325581	5029	No	NA	5	4	0	Low-quality	12.85	0
P1_NODE_14607_length_5029_cov_1.327213	5029	No	NA	7	1	0	Low-quality	17.56	0
P9_NODE_22157_length_5030_cov_2.931878	5030	No	NA	13	0	2	Low-quality	2.99	0
P7_NODE_18578_length_5030_cov_0.861309	5030	No	NA	16	2	0	Low-quality	4.6	0
P9_NODE_22161_length_5030_cov_1.310014	5030	No	NA	4	1	0	Low-quality	9.69	0
P8_NODE_19359_length_5030_cov_0.707118	5030	No	NA	5	3	0	Low-quality	11.89	0
P10_NODE_20275_length_5030_cov_0.897410	5030	No	NA	13	2	0	Low-quality	12.55	0
P10_NODE_20273_length_5030_cov_0.919437	5030	No	NA	7	0	0	Not-determined	NA	0
P9_NODE_22154_length_5031_cov_0.708809	5031	No	NA	8	5	0	Low-quality	2.8	0
P8_NODE_19351_length_5031_cov_1.134176	5031	No	NA	5	4	1	Low-quality	3.66	0
P10_NODE_20263_length_5031_cov_1.394984	5031	No	NA	7	0	0	Not-determined	NA	0
P6_NODE_13657_length_5031_cov_0.881933	5031	No	NA	7	0	2	Not-determined	NA	0
P9_NODE_22141_length_5032_cov_1.469929	5032	No	NA	6	4	0	Low-quality	2.74	0
P9_NODE_22147_length_5032_cov_0.804281	5032	No	NA	12	2	0	Low-quality	2.86	0
P3_NODE_6476_length_5032_cov_0.917839	5032	No	NA	6	3	0	Low-quality	3.01	0
P8_NODE_19344_length_5032_cov_1.927829	5032	No	NA	11	2	1	Low-quality	3.2	0
P1_NODE_14598_length_5032_cov_1.102141	5032	No	NA	10	2	0	Low-quality	13.04	0
P9_NODE_22143_length_5032_cov_1.021407	5032	No	NA	10	3	0	Low-quality	14.09	0
P10_NODE_20255_length_5032_cov_1.134760	5032	No	NA	7	2	0	Low-quality	14.7	0
P10_NODE_20250_length_5033_cov_0.885854	5033	No	NA	6	1	0	Low-quality	0.41	0
P2_NODE_9000_length_5033_cov_0.810844	5033	No	NA	9	1	0	Low-quality	3.4	0
P8_NODE_19342_length_5033_cov_0.690175	5033	No	NA	14	1	0	Low-quality	4.51	0
P7_NODE_18565_length_5033_cov_0.728292	5033	No	NA	7	5	0	Low-quality	7.59	0
P6_NODE_13642_length_5033_cov_1.473502	5033	No	NA	7	0	0	Low-quality	7.72	0
P3_NODE_6471_length_5033_cov_0.966572	5033	No	NA	10	1	0	Low-quality	8.07	0
P10_NODE_20249_length_5033_cov_0.981044	5033	No	NA	6	1	0	Low-quality	8.58	0
P8_NODE_19339_length_5033_cov_7.150020	5033	No	NA	5	3	0	Low-quality	9.13	0
P7_NODE_18564_length_5033_cov_0.825316	5033	No	NA	10	4	0	Low-quality	10.48	0
P1_NODE_14590_length_5033_cov_1.486139	5033	No	NA	7	2	0	Low-quality	12.66	0
P9_NODE_22128_length_5034_cov_1.266150	5034	No	NA	15	2	0	Low-quality	2.51	0
P10_NODE_20242_length_5034_cov_3.500509	5034	No	NA	8	5	0	Low-quality	2.81	0
P7_NODE_18553_length_5034_cov_1.718362	5034	No	NA	10	2	0	Low-quality	2.98	0
P2_NODE_8999_length_5034_cov_0.924598	5034	No	NA	13	1	0	Low-quality	4.51	0
P10_NODE_20246_length_5034_cov_0.846546	5034	No	NA	9	0	0	Low-quality	10.68	0
P9_NODE_22131_length_5034_cov_0.904218	5034	No	NA	11	0	0	Low-quality	14.83	0
P3_NODE_6464_length_5035_cov_2.142624	5035	No	NA	12	3	0	Low-quality	2.43	0
P10_NODE_20239_length_5035_cov_1.058883	5035	No	NA	8	2	0	Low-quality	11.79	0
P7_NODE_18543_length_5036_cov_1.317987	5036	No	NA	10	3	0	Low-quality	2.57	0
P10_NODE_20233_length_5036_cov_0.975351	5036	No	NA	6	3	0	Low-quality	3.06	0
P3_NODE_6460_length_5036_cov_1.526176	5036	No	NA	19	2	0	Low-quality	3.62	0
P10_NODE_20232_length_5036_cov_1.212059	5036	No	NA	10	1	0	Low-quality	4.14	0
P9_NODE_22113_length_5036_cov_0.960481	5036	No	NA	8	2	0	Low-quality	10.44	0
P8_NODE_19323_length_5036_cov_1.496231	5036	No	NA	3	1	0	Low-quality	12.46	0
P8_NODE_19324_length_5036_cov_0.823182	5036	No	NA	9	3	0	Low-quality	12.56	0
P7_NODE_18544_length_5036_cov_0.930739	5036	No	NA	7	3	0	Low-quality	15.2	0
P3_NODE_6461_length_5036_cov_1.137706	5036	No	NA	6	0	0	Not-determined	NA	0
P8_NODE_19321_length_5037_cov_1.108554	5037	No	NA	6	2	0	Low-quality	7.67	0
P9_NODE_22105_length_5037_cov_1.379430	5037	No	NA	9	1	0	Low-quality	8.03	0
P3_NODE_6458_length_5037_cov_0.913035	5037	No	NA	6	2	0	Low-quality	10.24	0
P8_NODE_19317_length_5037_cov_1.819348	5037	No	NA	5	1	0	Low-quality	10.62	0
P1_NODE_14570_length_5037_cov_6.364766	5037	No	NA	6	1	0	Low-quality	11.03	0
P7_NODE_18535_length_5037_cov_0.749898	5037	No	NA	6	0	0	Low-quality	13.76	0
P3_NODE_6457_length_5037_cov_2.153768	5037	No	NA	7	4	0	Low-quality	14.11	0
P8_NODE_19312_length_5038_cov_2.018937	5038	Yes	2378	10	2	2	Low-quality	1.04	52.8
P9_NODE_22097_length_5038_cov_0.976990	5038	No	NA	11	3	2	Low-quality	2	0
P9_NODE_22102_length_5038_cov_0.565669	5038	No	NA	9	1	0	Low-quality	2.59	0
P8_NODE_19311_length_5038_cov_2.018937	5038	No	NA	11	1	0	Low-quality	3.88	0
P7_NODE_18527_length_5038_cov_0.988801	5038	No	NA	9	2	0	Low-quality	4.38	0
P3_NODE_6456_length_5038_cov_1.614742	5038	No	NA	8	2	0	Low-quality	5.85	0
P10_NODE_20216_length_5038_cov_1.321727	5038	No	NA	11	2	0	Low-quality	6.05	0
P9_NODE_22098_length_5038_cov_0.878436	5038	No	NA	7	2	0	Low-quality	6.83	0
P10_NODE_20217_length_5038_cov_1.320301	5038	No	NA	9	1	0	Low-quality	9.95	0
P6_NODE_13613_length_5038_cov_1.500305	5038	No	NA	12	0	0	Not-determined	NA	0
P2_NODE_8981_length_5039_cov_2.496539	5039	No	NA	7	1	0	Low-quality	8.08	0
P9_NODE_22086_length_5039_cov_35.130497	5039	No	NA	11	2	0	Low-quality	10.3	0
P9_NODE_22091_length_5039_cov_0.804153	5039	No	NA	16	8	0	Low-quality	13.22	0
P2_NODE_8979_length_5039_cov_14.853827	5039	No	NA	10	1	0	Low-quality	13.45	0
P9_NODE_22080_length_5040_cov_0.973947	5040	No	NA	7	1	0	Low-quality	2.11	0
P9_NODE_22078_length_5040_cov_1.958885	5040	No	NA	11	2	0	Low-quality	2.54	0
P10_NODE_20210_length_5040_cov_1.464075	5040	No	NA	7	2	0	Low-quality	11.32	0
P3_NODE_6449_length_5040_cov_0.963770	5040	No	NA	10	2	0	Low-quality	13.28	0
P8_NODE_19300_length_5041_cov_1.017501	5041	No	NA	5	5	0	Low-quality	2.56	0
P8_NODE_19298_length_5041_cov_1.342491	5041	No	NA	17	8	0	Low-quality	2.58	0
P8_NODE_19299_length_5041_cov_1.037648	5041	No	NA	8	6	0	Low-quality	2.84	0
P3_NODE_6445_length_5041_cov_1.318885	5041	No	NA	14	2	0	Low-quality	4.35	0
P1_NODE_14550_length_5041_cov_0.725478	5041	Yes	4281	10	2	1	Low-quality	9.29	15.08
P10_NODE_20205_length_5041_cov_1.419007	5041	No	NA	4	2	0	Low-quality	9.37	0
P9_NODE_22074_length_5041_cov_0.650183	5041	No	NA	10	3	1	Low-quality	13.46	0
P1_NODE_14547_length_5041_cov_1.364672	5041	No	NA	14	0	0	Not-determined	NA	0
P7_NODE_18507_length_5042_cov_1.167040	5042	No	NA	5	4	0	Low-quality	1.49	0
P3_NODE_6441_length_5042_cov_1.066124	5042	No	NA	4	4	0	Low-quality	2.37	0
P7_NODE_18504_length_5042_cov_6.351780	5042	No	NA	6	3	0	Complete	100	0
P10_NODE_20199_length_5043_cov_1.021359	5043	No	NA	6	1	0	Low-quality	2.15	0
P9_NODE_22058_length_5043_cov_0.883645	5043	No	NA	6	5	0	Low-quality	2.5	0
P10_NODE_20198_length_5043_cov_1.088690	5043	No	NA	12	1	0	Low-quality	2.95	0
P9_NODE_22055_length_5043_cov_1.212571	5043	No	NA	16	2	0	Low-quality	3.22	0
P2_NODE_8967_length_5043_cov_1.863100	5043	No	NA	18	4	0	Low-quality	3.5	0
P8_NODE_19286_length_5043_cov_1.843165	5043	No	NA	8	2	0	Low-quality	9.41	0
P1_NODE_14542_length_5043_cov_1.059601	5043	No	NA	7	4	0	Low-quality	10.94	0
P2_NODE_8966_length_5043_cov_2.951180	5043	No	NA	7	1	0	Low-quality	12.21	0
P2_NODE_8969_length_5043_cov_1.097844	5043	No	NA	9	0	0	Not-determined	NA	0
P9_NODE_22060_length_5043_cov_0.854353	5043	No	NA	5	0	0	Not-determined	NA	0
P10_NODE_20185_length_5044_cov_1.379296	5044	No	NA	15	8	1	Low-quality	2.76	0
P2_NODE_8965_length_5044_cov_1.239984	5044	No	NA	7	1	0	Low-quality	9.97	0
P3_NODE_6438_length_5044_cov_1.021761	5044	No	NA	5	2	0	Low-quality	15.19	0
P10_NODE_20192_length_5044_cov_0.842790	5044	No	NA	11	0	0	Not-determined	NA	0
P1_NODE_14533_length_5045_cov_0.929240	5045	No	NA	8	2	0	Low-quality	1.49	0
P7_NODE_18486_length_5045_cov_2.647214	5045	No	NA	4	1	0	Low-quality	1.49	0
P10_NODE_20177_length_5045_cov_1.657788	5045	No	NA	8	5	0	Low-quality	2.82	0
P10_NODE_20176_length_5045_cov_4.702928	5045	No	NA	7	1	0	Low-quality	3.12	0
P8_NODE_19273_length_5045_cov_1.711875	5045	No	NA	5	1	0	Low-quality	3.32	0
P4_NODE_137_length_5045_cov_0.974583	5045	No	NA	8	2	0	Low-quality	8.11	0
P10_NODE_20180_length_5045_cov_0.960350	5045	No	NA	8	1	0	Low-quality	10.16	0
P9_NODE_22034_length_5046_cov_1.100630	5046	No	NA	10	1	0	Low-quality	2.14	0
P10_NODE_20170_length_5046_cov_1.402724	5046	No	NA	15	2	0	Low-quality	3.42	0
P8_NODE_19270_length_5046_cov_0.898760	5046	No	NA	7	2	0	Low-quality	7.01	0
P8_NODE_19267_length_5046_cov_1.114251	5046	No	NA	9	3	0	Low-quality	7.66	0
P9_NODE_22035_length_5046_cov_0.762553	5046	No	NA	5	2	0	Low-quality	10.29	0
P7_NODE_18485_length_5046_cov_0.702175	5046	No	NA	6	0	0	Low-quality	13.71	0
P8_NODE_19264_length_5046_cov_1.940028	5046	No	NA	6	0	0	Low-quality	13.91	0
P10_NODE_20163_length_5047_cov_1.055488	5047	No	NA	10	1	0	Low-quality	1.85	0
P3_NODE_6430_length_5047_cov_1.155894	5047	No	NA	6	2	0	Low-quality	4.37	0
P10_NODE_20159_length_5047_cov_2.686789	5047	No	NA	8	4	0	Low-quality	6.4	0
P8_NODE_19256_length_5047_cov_11.961992	5047	No	NA	8	1	0	Low-quality	14.37	0
P9_NODE_22030_length_5047_cov_0.865854	5047	No	NA	11	1	0	Low-quality	14.84	0
P6_NODE_13572_length_5048_cov_1.288762	5048	No	NA	13	1	0	Low-quality	3.7	0
P9_NODE_22018_length_5048_cov_1.811624	5048	No	NA	6	3	0	Low-quality	4.31	0
P2_NODE_8951_length_5048_cov_1.150579	5048	No	NA	9	6	0	Low-quality	8.43	0
P2_NODE_8950_length_5048_cov_1.217029	5048	No	NA	5	3	0	Low-quality	8.43	0
P8_NODE_19253_length_5048_cov_1.107905	5048	No	NA	6	3	0	Low-quality	15.07	0
P1_NODE_14509_length_5049_cov_0.838074	5049	No	NA	5	4	0	Low-quality	2.64	0
P1_NODE_14510_length_5049_cov_0.819789	5049	No	NA	14	2	1	Low-quality	16.29	0
P9_NODE_22010_length_5050_cov_1.765387	5050	No	NA	8	1	1	Low-quality	6.2	0
P6_NODE_13559_length_5051_cov_1.255483	5051	No	NA	7	0	0	Low-quality	3.05	0
P8_NODE_19225_length_5051_cov_2.140130	5051	No	NA	6	1	0	Low-quality	4.71	0
P8_NODE_19233_length_5051_cov_0.905565	5051	No	NA	5	1	0	Low-quality	8.2	0
P8_NODE_19224_length_5051_cov_2.467709	5051	No	NA	5	1	0	Low-quality	10.11	0
P3_NODE_6424_length_5051_cov_0.690699	5051	No	NA	11	2	0	Low-quality	10.57	0
P3_NODE_6423_length_5051_cov_1.839155	5051	No	NA	4	0	0	Low-quality	12.03	0
P2_NODE_8945_length_5051_cov_2.579813	5051	No	NA	8	1	1	Low-quality	12.55	0
P6_NODE_13560_length_5051_cov_0.583063	5051	No	NA	11	1	0	Low-quality	14.4	0
P9_NODE_22000_length_5052_cov_0.823959	5052	No	NA	11	1	0	Low-quality	0.92	0
P10_NODE_20137_length_5052_cov_1.144772	5052	Yes	3795	10	2	2	Low-quality	2.81	24.88
P10_NODE_20138_length_5052_cov_1.134213	5052	No	NA	5	2	0	Low-quality	10.14	0
P8_NODE_19212_length_5053_cov_1.275274	5053	No	NA	9	1	0	Low-quality	2.56	0
P9_NODE_21991_length_5053_cov_1.104547	5053	No	NA	8	2	0	Low-quality	3.17	0
P8_NODE_19210_length_5053_cov_1.920016	5053	No	NA	11	1	0	Low-quality	4.52	0
P7_NODE_18451_length_5053_cov_1.215185	5053	No	NA	4	0	0	Not-determined	NA	0
P8_NODE_19201_length_5054_cov_2.478181	5054	No	NA	8	1	0	Low-quality	2.68	0
P9_NODE_21984_length_5054_cov_0.919627	5054	No	NA	6	1	0	Low-quality	4.91	0
P7_NODE_18447_length_5054_cov_0.663893	5054	No	NA	9	1	0	Low-quality	9.14	0
P1_NODE_14490_length_5054_cov_0.789121	5054	No	NA	16	5	0	Low-quality	10.27	0
P6_NODE_13542_length_5054_cov_1.889588	5054	No	NA	3	2	0	Low-quality	12.53	0
P7_NODE_18441_length_5055_cov_0.834416	5055	No	NA	14	1	0	Low-quality	2.23	0
P10_NODE_20121_length_5055_cov_1.106331	5055	No	NA	11	2	0	Low-quality	2.44	0
P9_NODE_21981_length_5055_cov_0.673295	5055	No	NA	11	0	0	Low-quality	4.74	0
P8_NODE_19195_length_5055_cov_2.170455	5055	No	NA	13	3	0	Low-quality	12.07	0
P9_NODE_21979_length_5055_cov_0.726664	5055	No	NA	9	1	0	Low-quality	12.21	0
P2_NODE_8934_length_5055_cov_0.952922	5055	No	NA	8	4	1	Low-quality	12.33	0
P9_NODE_21972_length_5056_cov_0.617975	5056	No	NA	11	1	0	Low-quality	1.43	0
P9_NODE_21967_length_5056_cov_1.061067	5056	No	NA	10	4	0	Low-quality	8.1	0
P3_NODE_6416_length_5056_cov_1.117468	5056	No	NA	10	0	0	Low-quality	9.13	0
P1_NODE_14477_length_5056_cov_2.009333	5056	No	NA	5	3	0	Low-quality	10.85	0
P9_NODE_21968_length_5056_cov_0.895719	5056	No	NA	4	0	0	Not-determined	NA	0
P3_NODE_6413_length_5057_cov_0.877079	5057	No	NA	10	2	0	Low-quality	2.74	0
P10_NODE_20108_length_5057_cov_1.135497	5057	No	NA	7	1	0	Low-quality	3.01	0
P8_NODE_19182_length_5057_cov_1.038742	5057	No	NA	6	1	0	Low-quality	16.28	0
P9_NODE_21949_length_5058_cov_1.171973	5058	No	NA	10	2	0	Low-quality	2	0
P9_NODE_21955_length_5058_cov_0.683026	5058	No	NA	6	2	0	Low-quality	2.91	0
P1_NODE_14463_length_5058_cov_1.390996	5058	No	NA	4	0	0	Low-quality	3.35	0
P9_NODE_21954_length_5058_cov_0.692557	5058	No	NA	9	2	0	Low-quality	6.16	0
P9_NODE_21956_length_5058_cov_0.435206	5058	No	NA	9	0	0	Low-quality	7.93	0
P8_NODE_19169_length_5058_cov_1.730886	5058	No	NA	5	1	0	Low-quality	7.98	0
P8_NODE_19171_length_5058_cov_1.174204	5058	No	NA	10	4	0	Low-quality	14.34	0
P6_NODE_13529_length_5058_cov_1.468262	5058	No	NA	5	4	0	Low-quality	15.78	0
P3_NODE_6412_length_5058_cov_0.938958	5058	No	NA	7	0	0	Not-determined	NA	0
P10_NODE_20091_length_5059_cov_1.585969	5059	No	NA	4	1	0	Low-quality	2	0
P8_NODE_19168_length_5059_cov_0.666869	5059	No	NA	5	0	0	Low-quality	9.04	0
P10_NODE_20090_length_5059_cov_1.619424	5059	No	NA	7	2	0	Low-quality	15.92	0
P10_NODE_20085_length_5060_cov_0.811676	5060	No	NA	5	4	0	Low-quality	2.98	0
P9_NODE_21930_length_5060_cov_1.095885	5060	No	NA	9	3	0	Low-quality	14.55	0
P9_NODE_21934_length_5060_cov_0.912629	5060	No	NA	8	0	0	Not-determined	NA	0
P8_NODE_19159_length_5061_cov_0.798946	5061	No	NA	7	7	0	Low-quality	2.63	0
P9_NODE_21921_length_5061_cov_0.738954	5061	No	NA	11	4	0	Low-quality	2.64	0
P8_NODE_19155_length_5061_cov_1.436968	5061	No	NA	8	5	0	Low-quality	2.72	0
P10_NODE_20072_length_5061_cov_1.426632	5061	No	NA	12	1	0	Low-quality	3.17	0
P10_NODE_20079_length_5061_cov_0.730442	5061	No	NA	13	4	0	Low-quality	5.91	0
P7_NODE_18411_length_5061_cov_1.938589	5061	No	NA	13	1	0	Low-quality	13.85	0
P3_NODE_6409_length_5061_cov_2.834820	5061	No	NA	4	2	0	Low-quality	15.8	0
P3_NODE_6408_length_5062_cov_0.766971	5062	No	NA	13	1	0	Low-quality	2.27	0
P9_NODE_21904_length_5062_cov_2.190476	5062	No	NA	16	1	0	Low-quality	3.01	0
P7_NODE_18404_length_5062_cov_1.389058	5062	No	NA	7	3	0	Low-quality	11.9	0
P9_NODE_21910_length_5062_cov_0.490983	5062	No	NA	5	4	0	Low-quality	14	0
P8_NODE_19149_length_5062_cov_2.118744	5062	No	NA	8	3	0	Low-quality	15.23	0
P7_NODE_18406_length_5062_cov_1.095846	5062	No	NA	7	3	0	Low-quality	15.95	0
P9_NODE_21906_length_5062_cov_0.989058	5062	No	NA	4	0	0	Not-determined	NA	0
P2_NODE_8909_length_5063_cov_0.742707	5063	No	NA	6	1	0	Low-quality	2.9	0
P8_NODE_19146_length_5063_cov_1.304903	5063	No	NA	10	0	0	Low-quality	3.25	0
P8_NODE_19148_length_5063_cov_0.651540	5063	No	NA	8	0	0	Low-quality	4.82	0
P1_NODE_14445_length_5063_cov_1.044571	5063	No	NA	6	3	0	Low-quality	7.29	0
P3_NODE_6407_length_5063_cov_0.940843	5063	No	NA	10	1	0	Low-quality	7.55	0
P8_NODE_19144_length_5063_cov_2.252229	5063	No	NA	6	2	0	Low-quality	8.64	0
P1_NODE_14446_length_5063_cov_0.946718	5063	No	NA	6	1	0	Low-quality	9.78	0
P7_NODE_18401_length_5063_cov_1.103120	5063	No	NA	7	2	0	Low-quality	17.89	0
P7_NODE_18399_length_5064_cov_1.034434	5064	No	NA	7	2	0	Low-quality	4.93	0
P9_NODE_21897_length_5064_cov_0.733846	5064	No	NA	6	0	0	Not-determined	NA	0
P10_NODE_20048_length_5065_cov_0.740381	5065	No	NA	5	1	0	Low-quality	2.67	0
P8_NODE_19140_length_5065_cov_1.116039	5065	No	NA	11	3	1	Low-quality	3	0
P8_NODE_19141_length_5065_cov_1.026529	5065	No	NA	7	1	0	Low-quality	3.67	0
P9_NODE_21887_length_5065_cov_1.036047	5065	No	NA	11	3	0	Low-quality	4.29	0
P9_NODE_21888_length_5065_cov_0.959093	5065	No	NA	9	0	0	Low-quality	4.57	0
P7_NODE_18393_length_5065_cov_1.086877	5065	No	NA	9	1	0	Low-quality	5.81	0
P3_NODE_6396_length_5065_cov_5.294451	5065	No	NA	6	1	0	Low-quality	8.54	0
P3_NODE_6399_length_5065_cov_0.713244	5065	No	NA	8	0	0	Not-determined	NA	0
P8_NODE_19139_length_5065_cov_1.532402	5065	No	NA	7	0	0	Not-determined	NA	0
P9_NODE_21885_length_5065_cov_1.417780	5065	No	NA	4	0	0	Not-determined	NA	0
P10_NODE_20043_length_5066_cov_0.862118	5066	No	NA	13	2	0	Low-quality	2.63	0
P10_NODE_20044_length_5066_cov_0.689613	5066	No	NA	9	3	0	Low-quality	3.58	0
P8_NODE_19132_length_5066_cov_3.005669	5066	No	NA	7	3	0	Low-quality	14.08	0
P10_NODE_20041_length_5066_cov_1.043126	5066	No	NA	8	0	0	Not-determined	NA	0
P2_NODE_8901_length_5066_cov_1.443612	5066	No	NA	13	0	0	Not-determined	NA	0
P8_NODE_19133_length_5066_cov_1.686374	5066	No	NA	8	0	0	Not-determined	NA	0
P1_NODE_14430_length_5067_cov_5.145547	5067	No	NA	10	1	0	Low-quality	2.74	0
P9_NODE_21878_length_5067_cov_0.885425	5067	No	NA	7	1	1	Low-quality	2.75	0
P1_NODE_14435_length_5067_cov_0.936032	5067	No	NA	9	1	0	Low-quality	2.89	0
P8_NODE_19131_length_5067_cov_1.038462	5067	No	NA	13	0	0	Low-quality	9.37	0
P3_NODE_6394_length_5067_cov_0.727733	5067	No	NA	9	2	0	Low-quality	13.35	0
P10_NODE_20034_length_5067_cov_2.613765	5067	No	NA	6	2	0	Low-quality	14.75	0
P10_NODE_20038_length_5067_cov_0.777328	5067	No	NA	6	0	0	Not-determined	NA	0
P8_NODE_19126_length_5067_cov_3.183401	5067	No	NA	7	0	1	Not-determined	NA	0
P2_NODE_8893_length_5068_cov_3.516495	5068	No	NA	9	0	0	Low-quality	9.21	0
P3_NODE_6390_length_5068_cov_1.053430	5068	No	NA	13	0	0	Not-determined	NA	0
P10_NODE_20025_length_5069_cov_0.829826	5069	No	NA	9	1	0	Low-quality	2.91	0
P9_NODE_21853_length_5069_cov_1.154189	5069	No	NA	4	1	0	Low-quality	3.41	0
P2_NODE_8890_length_5069_cov_5.243019	5069	No	NA	14	2	0	Low-quality	5.94	0
P9_NODE_21864_length_5069_cov_0.493727	5069	No	NA	7	5	0	Low-quality	13.48	0
P1_NODE_14416_length_5070_cov_2.439207	5070	No	NA	11	2	0	Low-quality	2.68	0
P10_NODE_20008_length_5070_cov_2.076067	5070	No	NA	8	2	1	Low-quality	2.69	0
P9_NODE_21845_length_5070_cov_1.146267	5070	No	NA	7	4	0	Low-quality	9.19	0
P8_NODE_19111_length_5070_cov_3.823184	5070	No	NA	7	3	0	Low-quality	9.72	0
P10_NODE_20010_length_5070_cov_1.515476	5070	No	NA	6	1	0	Low-quality	10.24	0
P10_NODE_20006_length_5070_cov_7.394497	5070	No	NA	6	4	0	Low-quality	14.11	0
P9_NODE_21833_length_5071_cov_1.135518	5071	No	NA	5	1	0	Low-quality	3.19	0
P3_NODE_6387_length_5071_cov_0.608819	5071	No	NA	10	1	0	Low-quality	3.45	0
P9_NODE_21841_length_5071_cov_0.472492	5071	No	NA	8	1	0	Low-quality	6.5	0
P10_NODE_19999_length_5071_cov_2.335761	5071	No	NA	5	1	0	Low-quality	7.59	0
P10_NODE_20003_length_5071_cov_1.122573	5071	No	NA	5	3	0	Low-quality	8.12	0
P9_NODE_21824_length_5072_cov_1.114257	5072	No	NA	7	1	0	Low-quality	2.64	0
P9_NODE_21830_length_5072_cov_0.538322	5072	No	NA	10	2	0	Low-quality	3.28	0
P2_NODE_8878_length_5072_cov_1.506977	5072	No	NA	9	1	0	Low-quality	4.51	0
P8_NODE_19101_length_5072_cov_1.402427	5072	No	NA	10	1	0	Low-quality	5.46	0
P7_NODE_18361_length_5072_cov_1.405460	5072	No	NA	8	1	0	Low-quality	9.08	0
P7_NODE_18364_length_5072_cov_1.052781	5072	No	NA	5	1	0	Low-quality	13.35	0
P10_NODE_19998_length_5072_cov_0.871587	5072	No	NA	8	0	0	Not-determined	NA	0
P1_NODE_14411_length_5072_cov_1.054601	5072	No	NA	7	0	0	Not-determined	NA	0
P3_NODE_6385_length_5072_cov_0.924772	5072	No	NA	6	0	0	Not-determined	NA	0
P8_NODE_19102_length_5072_cov_1.241658	5072	No	NA	8	0	0	Not-determined	NA	0
P3_NODE_6383_length_5073_cov_0.561666	5073	No	NA	10	2	0	Low-quality	3.1	0
P8_NODE_19096_length_5073_cov_1.265265	5073	No	NA	7	4	0	Low-quality	3.71	0
P1_NODE_14404_length_5073_cov_1.209058	5073	No	NA	11	0	0	Low-quality	13.34	0
P7_NODE_18347_length_5073_cov_1.896280	5073	No	NA	9	5	0	Low-quality	13.98	0
P10_NODE_19992_length_5073_cov_0.959765	5073	No	NA	7	0	0	Not-determined	NA	0
P7_NODE_18344_length_5074_cov_1.027896	5074	No	NA	12	2	0	Low-quality	2.39	0
P10_NODE_19988_length_5074_cov_1.071559	5074	No	NA	6	0	0	Low-quality	2.82	0
P10_NODE_19981_length_5074_cov_69.064281	5074	No	NA	13	2	0	Low-quality	3.24	0
P10_NODE_19985_length_5074_cov_1.964625	5074	No	NA	12	1	0	Low-quality	3.7	0
P7_NODE_18346_length_5074_cov_0.788963	5074	No	NA	8	2	0	Low-quality	4.76	0
P10_NODE_19982_length_5074_cov_3.265616	5074	No	NA	5	2	0	Low-quality	20.93	0
P9_NODE_21808_length_5074_cov_0.708106	5074	No	NA	5	0	0	Not-determined	NA	0
P1_NODE_14399_length_5075_cov_1.114188	5075	No	NA	7	1	0	Low-quality	13.93	0
P9_NODE_21794_length_5075_cov_2.166734	5075	No	NA	7	5	0	Low-quality	14.33	0
P8_NODE_19067_length_5076_cov_4.257426	5076	No	NA	10	2	0	Low-quality	2.84	0
P1_NODE_14395_length_5076_cov_0.779551	5076	No	NA	4	3	0	Low-quality	2.87	0
P2_NODE_8871_length_5076_cov_4.023237	5076	No	NA	8	1	0	Low-quality	8.54	0
P3_NODE_6377_length_5076_cov_0.763791	5076	No	NA	5	4	0	Low-quality	15.36	0
P2_NODE_8868_length_5077_cov_0.838788	5077	No	NA	7	1	0	Low-quality	7.44	0
P9_NODE_21780_length_5077_cov_1.431919	5077	No	NA	7	3	0	Low-quality	8.67	0
P10_NODE_19963_length_5077_cov_1.066061	5077	No	NA	10	2	0	Low-quality	9.22	0
P3_NODE_6375_length_5077_cov_1.802424	5077	No	NA	11	1	0	Low-quality	9.5	0
P10_NODE_19965_length_5077_cov_0.704040	5077	No	NA	6	4	0	Low-quality	12.82	0
P8_NODE_19064_length_5077_cov_1.562222	5077	No	NA	12	4	0	Low-quality	13.56	0
P10_NODE_19961_length_5077_cov_1.299596	5077	No	NA	13	0	0	Not-determined	NA	0
P10_NODE_19958_length_5078_cov_0.577055	5078	No	NA	10	0	0	Low-quality	1.66	0
P10_NODE_19954_length_5078_cov_1.982024	5078	No	NA	5	2	0	Low-quality	2.76	0
P2_NODE_8861_length_5078_cov_1.364977	5078	No	NA	6	4	0	Low-quality	9.1	0
P7_NODE_18315_length_5078_cov_1.199354	5078	No	NA	11	0	0	Not-determined	NA	0
P8_NODE_19061_length_5078_cov_1.671985	5078	No	NA	10	0	0	Not-determined	NA	0
P10_NODE_19950_length_5079_cov_1.169628	5079	No	NA	11	1	0	Low-quality	0.4	0
P3_NODE_6373_length_5079_cov_0.913974	5079	No	NA	11	1	0	Low-quality	2.24	0
P8_NODE_19057_length_5079_cov_1.162964	5079	No	NA	12	3	1	Low-quality	3.17	0
P9_NODE_21768_length_5079_cov_0.770800	5079	No	NA	8	3	0	Low-quality	8.83	0
P7_NODE_18310_length_5079_cov_1.040792	5079	No	NA	13	3	0	Low-quality	10.11	0
P8_NODE_19053_length_5079_cov_1.835218	5079	No	NA	5	0	0	Not-determined	NA	0
P9_NODE_21772_length_5079_cov_0.601979	5079	No	NA	7	0	0	Not-determined	NA	0
P10_NODE_19941_length_5080_cov_1.903897	5080	No	NA	6	2	0	Low-quality	4.66	0
P3_NODE_6370_length_5080_cov_1.644862	5080	No	NA	13	2	0	Low-quality	5.97	0
P6_NODE_13431_length_5080_cov_0.986271	5080	No	NA	4	0	0	Not-determined	NA	0
P9_NODE_21755_length_5081_cov_0.694388	5081	No	NA	8	2	0	Low-quality	3.03	0
P2_NODE_8853_length_5081_cov_1.041784	5081	No	NA	13	1	0	Low-quality	3.64	0
P10_NODE_19936_length_5081_cov_2.200242	5081	No	NA	12	1	0	Low-quality	5	0
P7_NODE_18300_length_5081_cov_1.183892	5081	No	NA	6	2	0	Low-quality	5.81	0
P3_NODE_6368_length_5081_cov_4.278159	5081	No	NA	4	1	0	Low-quality	9.44	0
P10_NODE_19940_length_5081_cov_0.661486	5081	No	NA	11	0	0	Not-determined	NA	0
P1_NODE_14371_length_5082_cov_0.770131	5082	No	NA	5	1	0	Low-quality	2.79	0
P9_NODE_21742_length_5082_cov_1.132593	5082	No	NA	7	2	0	Low-quality	8.23	0
P8_NODE_19035_length_5082_cov_1.111604	5082	No	NA	8	2	0	Low-quality	8.52	0
P10_NODE_19933_length_5082_cov_0.871443	5082	No	NA	4	1	0	Low-quality	11.74	0
P2_NODE_8850_length_5082_cov_0.891625	5082	No	NA	7	3	0	Low-quality	12.11	0
P9_NODE_21743_length_5082_cov_0.948537	5082	No	NA	11	0	0	Not-determined	NA	0
P9_NODE_21747_length_5082_cov_0.636125	5082	No	NA	7	0	0	Not-determined	NA	0
P9_NODE_21740_length_5082_cov_1.746720	5082	No	NA	4	0	0	Not-determined	NA	0
P9_NODE_21737_length_5083_cov_0.957627	5083	No	NA	8	5	0	Low-quality	1.58	0
P10_NODE_19925_length_5083_cov_1.093826	5083	No	NA	17	1	0	Low-quality	2.28	0
P9_NODE_21736_length_5083_cov_1.461057	5083	No	NA	7	2	0	Low-quality	2.33	0
P2_NODE_8846_length_5083_cov_1.859564	5083	No	NA	4	2	0	Low-quality	7.14	0
P7_NODE_18293_length_5083_cov_0.747175	5083	No	NA	8	2	0	Low-quality	13.57	0
P10_NODE_19924_length_5083_cov_1.096045	5083	No	NA	10	0	0	Not-determined	NA	0
P10_NODE_19923_length_5083_cov_1.116021	5083	No	NA	4	0	0	Not-determined	NA	0
P7_NODE_18291_length_5083_cov_1.136804	5083	No	NA	4	0	0	Not-determined	NA	0
P3_NODE_6363_length_5084_cov_2.060319	5084	No	NA	13	0	0	Low-quality	3.27	0
P7_NODE_18282_length_5084_cov_2.084527	5084	No	NA	11	1	0	Low-quality	5.47	0
P9_NODE_21734_length_5084_cov_0.885213	5084	No	NA	7	2	0	Low-quality	5.48	0
P7_NODE_18278_length_5085_cov_0.900968	5085	No	NA	11	0	0	Low-quality	2.13	0
P9_NODE_21725_length_5085_cov_1.215208	5085	No	NA	7	4	0	Low-quality	2.65	0
P8_NODE_19021_length_5085_cov_0.663171	5085	No	NA	7	3	0	Low-quality	2.82	0
P6_NODE_13405_length_5085_cov_0.864663	5085	No	NA	7	6	0	Low-quality	3.14	0
P9_NODE_21729_length_5085_cov_0.502824	5085	No	NA	14	1	0	Low-quality	5.9	0
P3_NODE_6362_length_5085_cov_0.655910	5085	No	NA	8	1	0	Low-quality	8.31	0
P10_NODE_19914_length_5085_cov_1.135539	5085	No	NA	9	1	0	Low-quality	9.55	0
P1_NODE_14352_length_5085_cov_1.306777	5085	No	NA	11	0	0	Low-quality	9.86	0
P10_NODE_19918_length_5085_cov_0.566156	5085	No	NA	10	0	0	Not-determined	NA	0
P7_NODE_18274_length_5085_cov_1.428399	5085	No	NA	5	0	0	Not-determined	NA	0
P10_NODE_19906_length_5086_cov_1.294011	5086	No	NA	8	5	0	Low-quality	11.63	0
P9_NODE_21721_length_5086_cov_1.653156	5086	No	NA	6	1	0	Low-quality	14	0
P10_NODE_19908_length_5086_cov_1.072999	5086	No	NA	14	4	0	Low-quality	14.47	0
P8_NODE_19013_length_5086_cov_0.931438	5086	No	NA	9	2	0	Low-quality	15.07	0
P1_NODE_14346_length_5086_cov_1.489212	5086	No	NA	8	0	0	Not-determined	NA	0
P3_NODE_6359_length_5086_cov_0.944949	5086	No	NA	9	0	0	Not-determined	NA	0
P8_NODE_19012_length_5087_cov_1.066734	5087	No	NA	6	0	0	Low-quality	4.81	0
P3_NODE_6356_length_5087_cov_0.684073	5087	No	NA	6	3	0	Low-quality	8.79	0
P10_NODE_19896_length_5087_cov_1.339718	5087	No	NA	10	1	0	Low-quality	9.06	0
P8_NODE_19011_length_5087_cov_2.743952	5087	No	NA	7	0	0	Not-determined	NA	0
P9_NODE_21719_length_5087_cov_0.839113	5087	No	NA	4	0	0	Not-determined	NA	0
P8_NODE_19001_length_5088_cov_2.936303	5088	No	NA	17	3	0	Low-quality	3.18	0
P1_NODE_14334_length_5088_cov_1.245717	5088	No	NA	8	5	0	Low-quality	4.66	0
P9_NODE_21716_length_5088_cov_0.528724	5088	No	NA	4	2	0	Low-quality	5.58	0
P6_NODE_13396_length_5088_cov_1.100181	5088	No	NA	8	6	0	Low-quality	11.09	0
P1_NODE_14330_length_5088_cov_4.641806	5088	No	NA	11	5	0	Low-quality	13.51	0
P3_NODE_6350_length_5089_cov_0.934704	5089	No	NA	5	3	0	Low-quality	1.38	0
P6_NODE_13389_length_5089_cov_1.492140	5089	No	NA	8	3	0	Low-quality	1.41	0
P9_NODE_21704_length_5089_cov_0.767029	5089	No	NA	7	1	0	Low-quality	2.25	0
P9_NODE_21705_length_5089_cov_0.763603	5089	No	NA	11	2	1	Low-quality	2.44	0
P10_NODE_19882_length_5089_cov_1.400242	5089	No	NA	7	1	0	Low-quality	2.47	0
P8_NODE_18992_length_5089_cov_1.787989	5089	No	NA	8	7	0	Low-quality	2.51	0
P1_NODE_14325_length_5089_cov_1.132608	5089	No	NA	4	1	0	Low-quality	6.99	0
P7_NODE_18259_length_5089_cov_0.811769	5089	No	NA	8	6	0	Low-quality	12.48	0
P3_NODE_6349_length_5089_cov_3.532850	5089	No	NA	7	2	0	Low-quality	14.3	0
P9_NODE_21697_length_5089_cov_2.125756	5089	No	NA	14	3	0	Low-quality	15.67	0
P2_NODE_8827_length_5089_cov_3.149335	5089	No	NA	9	0	0	Not-determined	NA	0
P8_NODE_18985_length_5090_cov_1.484787	5090	No	NA	5	1	0	Low-quality	2.57	0
P9_NODE_21693_length_5090_cov_1.801733	5090	No	NA	8	1	0	Low-quality	3.87	0
P8_NODE_18982_length_5090_cov_3.671167	5090	No	NA	5	4	0	Low-quality	8.8	0
P10_NODE_19870_length_5090_cov_4.212573	5090	No	NA	8	0	0	Not-determined	NA	0
P8_NODE_18979_length_5091_cov_1.340653	5091	No	NA	8	1	0	Low-quality	6.44	0
P8_NODE_18980_length_5091_cov_1.077156	5091	No	NA	14	2	0	Low-quality	8.19	0
P1_NODE_14318_length_5091_cov_0.751007	5091	No	NA	6	4	0	Low-quality	8.91	0
P3_NODE_6344_length_5091_cov_1.283038	5091	No	NA	7	3	0	Low-quality	10.62	0
P3_NODE_6345_length_5091_cov_0.692788	5091	No	NA	8	4	0	Low-quality	14.74	0
P9_NODE_21688_length_5091_cov_1.202458	5091	No	NA	5	0	0	Not-determined	NA	0
P3_NODE_6341_length_5092_cov_2.047130	5092	Yes	409	6	2	2	Low-quality	0.45	91.97
P10_NODE_19855_length_5092_cov_2.619134	5092	No	NA	12	2	0	Low-quality	2.08	0
P9_NODE_21684_length_5092_cov_0.725881	5092	No	NA	8	2	0	Low-quality	2.88	0
P10_NODE_19854_length_5092_cov_2.675126	5092	No	NA	7	1	0	Low-quality	5.91	0
P9_NODE_21678_length_5092_cov_1.823968	5092	No	NA	9	1	0	Low-quality	6.25	0
P7_NODE_18246_length_5092_cov_0.992548	5092	No	NA	6	1	0	Low-quality	7.06	0
P9_NODE_21679_length_5092_cov_1.074522	5092	No	NA	7	2	0	Low-quality	12.04	0
P10_NODE_19863_length_5092_cov_0.635247	5092	No	NA	6	4	0	Low-quality	13.01	0
P10_NODE_19858_length_5092_cov_1.013092	5092	No	NA	6	5	0	Low-quality	13.02	0
P3_NODE_6340_length_5093_cov_1.304672	5093	No	NA	7	4	0	Low-quality	2.8	0
P9_NODE_21675_length_5093_cov_0.973218	5093	No	NA	7	2	0	Low-quality	7.35	0
P9_NODE_21673_length_5093_cov_1.718083	5093	No	NA	8	1	0	Low-quality	7.75	0
P7_NODE_18241_length_5093_cov_0.709223	5093	No	NA	10	1	0	Low-quality	8.19	0
P10_NODE_19849_length_5093_cov_1.657471	5093	No	NA	13	1	0	Low-quality	9.93	0
P8_NODE_18962_length_5094_cov_0.724582	5094	No	NA	17	3	0	Low-quality	3.8	0
P1_NODE_14301_length_5094_cov_2.157238	5094	No	NA	6	1	0	Low-quality	4.32	0
P1_NODE_14303_length_5094_cov_1.104087	5094	No	NA	11	1	0	Low-quality	4.65	0
P10_NODE_19839_length_5094_cov_2.098651	5094	No	NA	4	4	0	Low-quality	10.23	0
P10_NODE_19837_length_5094_cov_3.774512	5094	No	NA	10	6	0	Low-quality	15.01	0
P8_NODE_18957_length_5095_cov_3.217190	5095	No	NA	5	1	0	Low-quality	3.23	0
P9_NODE_21663_length_5095_cov_1.043881	5095	No	NA	11	0	0	Low-quality	3.54	0
P1_NODE_14298_length_5095_cov_1.044283	5095	No	NA	14	1	0	Low-quality	6.37	0
P3_NODE_6335_length_5095_cov_0.767713	5095	No	NA	8	5	0	Low-quality	7.5	0
P3_NODE_6334_length_5095_cov_1.314614	5095	No	NA	7	4	0	Low-quality	11.74	0
P8_NODE_18955_length_5096_cov_1.493459	5096	No	NA	8	2	0	Low-quality	8.18	0
P3_NODE_6331_length_5096_cov_0.593882	5096	No	NA	12	3	0	Low-quality	11.08	0
P10_NODE_19829_length_5096_cov_1.434091	5096	No	NA	9	6	0	Low-quality	15.83	0
P10_NODE_19826_length_5096_cov_2.025961	5096	No	NA	9	0	0	Not-determined	NA	0
P4_NODE_134_length_5096_cov_2.996378	5096	No	NA	14	0	0	Not-determined	NA	0
P9_NODE_21651_length_5097_cov_1.410865	5097	No	NA	7	3	0	Low-quality	2.65	0
P9_NODE_21652_length_5097_cov_0.879477	5097	No	NA	8	2	0	Low-quality	2.7	0
P10_NODE_19820_length_5097_cov_1.930584	5097	No	NA	12	2	0	Low-quality	3.33	0
P8_NODE_18951_length_5097_cov_4.200000	5097	No	NA	15	2	0	Low-quality	3.38	0
P3_NODE_6328_length_5097_cov_0.958350	5097	No	NA	12	6	0	Low-quality	13.02	0
P8_NODE_18954_length_5097_cov_0.962777	5097	No	NA	7	3	0	Low-quality	15.64	0
P9_NODE_21646_length_5098_cov_0.963589	5098	No	NA	6	1	0	Low-quality	2.05	0
P3_NODE_6326_length_5098_cov_1.166968	5098	No	NA	14	1	1	Low-quality	3.47	0
P1_NODE_14281_length_5098_cov_1.659223	5098	Yes	4782	6	3	1	Low-quality	4.31	6.2
P10_NODE_19815_length_5098_cov_1.624623	5098	Yes	3059	5	2	1	Low-quality	5.58	40
P10_NODE_19814_length_5098_cov_1.771072	5098	No	NA	12	2	0	Low-quality	5.62	0
P8_NODE_18950_length_5098_cov_1.073828	5098	No	NA	4	4	0	Low-quality	8.4	0
P8_NODE_18943_length_5099_cov_0.842920	5099	No	NA	8	2	0	Low-quality	1.42	0
P10_NODE_19808_length_5099_cov_0.789019	5099	No	NA	11	2	0	Low-quality	1.87	0
P9_NODE_21642_length_5099_cov_0.818584	5099	No	NA	16	4	0	Low-quality	2.76	0
P8_NODE_18940_length_5099_cov_1.164320	5099	No	NA	8	0	0	Low-quality	13.97	0
P1_NODE_14279_length_5099_cov_1.099960	5099	No	NA	6	1	0	Low-quality	15.76	0
P7_NODE_18208_length_5099_cov_0.633749	5099	No	NA	6	0	0	Not-determined	NA	0
P8_NODE_18935_length_5100_cov_2.301629	5100	No	NA	7	3	0	Low-quality	2.69	0
P10_NODE_19801_length_5100_cov_0.921174	5100	No	NA	6	2	0	Low-quality	8.81	0
P8_NODE_18934_length_5100_cov_4.960788	5100	No	NA	7	1	0	Low-quality	8.85	0
P8_NODE_18937_length_5100_cov_1.533682	5100	No	NA	7	3	0	Low-quality	9.8	0
P7_NODE_18197_length_5100_cov_1.121657	5100	No	NA	6	2	0	Low-quality	14.82	0
P10_NODE_19800_length_5100_cov_1.039815	5100	No	NA	4	0	0	Not-determined	NA	0
P6_NODE_13341_length_5101_cov_1.062123	5101	No	NA	5	1	0	Low-quality	2.26	0
P2_NODE_8802_length_5101_cov_4.143949	5101	No	NA	13	1	0	Low-quality	2.91	0
P3_NODE_6324_length_5101_cov_1.641536	5101	No	NA	8	0	0	Low-quality	3.77	0
P10_NODE_19797_length_5101_cov_0.658022	5101	No	NA	10	1	0	Low-quality	6.94	0
P8_NODE_18931_length_5101_cov_1.080820	5101	No	NA	4	3	0	Low-quality	7.79	0
P8_NODE_18925_length_5101_cov_1.714515	5101	No	NA	6	3	0	Low-quality	9.54	0
P9_NODE_21633_length_5101_cov_0.641134	5101	No	NA	7	1	0	Low-quality	11.34	0
P8_NODE_18933_length_5101_cov_0.867712	5101	No	NA	7	2	0	Low-quality	13.27	0
P8_NODE_18927_length_5101_cov_1.530358	5101	No	NA	4	0	0	Not-determined	NA	0
P8_NODE_18921_length_5102_cov_0.957588	5102	No	NA	6	2	0	Low-quality	3.25	0
P8_NODE_18920_length_5102_cov_5.134070	5102	No	NA	8	3	0	Low-quality	6.33	0
P8_NODE_18922_length_5102_cov_0.952161	5102	No	NA	9	1	0	Low-quality	8.85	0
P10_NODE_19793_length_5102_cov_0.726834	5102	No	NA	8	1	0	Low-quality	12.75	0
P8_NODE_18918_length_5103_cov_0.751608	5103	No	NA	6	2	0	Low-quality	7.64	0
P8_NODE_18916_length_5103_cov_0.839027	5103	No	NA	11	6	0	Low-quality	8.33	0
P5_NODE_178_length_5104_cov_1.687161	5104	No	NA	20	3	0	Low-quality	3.29	0
P9_NODE_21606_length_5104_cov_0.758288	5104	No	NA	7	3	0	Low-quality	9.03	0
P9_NODE_21604_length_5104_cov_0.966446	5104	No	NA	4	2	0	Low-quality	9.6	0
P8_NODE_18905_length_5104_cov_1.568214	5104	No	NA	8	4	0	Low-quality	10.12	0
P8_NODE_18907_length_5104_cov_1.264215	5104	No	NA	7	0	0	Low-quality	10.26	0
P2_NODE_8793_length_5104_cov_1.452080	5104	No	NA	9	1	0	Low-quality	11.24	0
P10_NODE_19780_length_5104_cov_0.964235	5104	No	NA	5	0	0	Low-quality	16.06	0
P9_NODE_21594_length_5105_cov_2.128967	5105	No	NA	8	1	0	Low-quality	3.25	0
P7_NODE_18171_length_5105_cov_1.534351	5105	No	NA	12	2	0	Low-quality	3.36	0
P10_NODE_19773_length_5105_cov_0.932503	5105	No	NA	10	3	0	Low-quality	6.81	0
P10_NODE_19768_length_5105_cov_32.036561	5105	No	NA	5	4	0	Low-quality	11.64	0
P10_NODE_19765_length_5106_cov_0.888130	5106	No	NA	6	1	0	Low-quality	7.25	0
P10_NODE_19767_length_5106_cov_0.696726	5106	No	NA	10	0	0	Low-quality	10.09	0
P3_NODE_6314_length_5107_cov_0.938956	5107	No	NA	9	3	0	Low-quality	2.18	0
P7_NODE_18154_length_5107_cov_1.422289	5107	No	NA	4	2	0	Low-quality	2.78	0
P7_NODE_18153_length_5107_cov_2.399197	5107	No	NA	15	3	0	Low-quality	6.92	0
P10_NODE_19756_length_5107_cov_1.426104	5107	No	NA	8	3	0	Low-quality	10.64	0
P1_NODE_14246_length_5107_cov_1.104618	5107	No	NA	17	5	0	Low-quality	13.26	0
P8_NODE_18889_length_5107_cov_1.367269	5107	No	NA	5	1	0	Low-quality	14.71	0
P10_NODE_19758_length_5107_cov_1.304418	5107	No	NA	6	0	0	Not-determined	NA	0
P7_NODE_18147_length_5108_cov_1.366593	5108	No	NA	5	0	1	Low-quality	3.33	0
P9_NODE_21574_length_5108_cov_1.416784	5108	No	NA	5	1	0	Low-quality	6.36	0
P10_NODE_19745_length_5109_cov_1.076275	5109	No	NA	5	1	0	Low-quality	4.67	0
P5_NODE_177_length_5109_cov_3.356483	5109	No	NA	9	3	0	Low-quality	8.58	0
P9_NODE_21564_length_5109_cov_1.393617	5109	No	NA	10	0	0	Low-quality	22.05	0
P2_NODE_8782_length_5109_cov_0.822561	5109	No	NA	6	0	0	Not-determined	NA	0
P8_NODE_18873_length_5110_cov_1.562914	5110	No	NA	8	3	0	Low-quality	2.73	0
P8_NODE_18872_length_5110_cov_2.903873	5110	No	NA	6	2	0	Low-quality	7.64	0
P10_NODE_19737_length_5110_cov_1.992575	5110	No	NA	17	0	0	Not-determined	NA	0
P6_NODE_13301_length_5110_cov_1.439494	5110	No	NA	8	0	0	Not-determined	NA	0
P8_NODE_18877_length_5110_cov_0.876982	5110	No	NA	6	0	0	Not-determined	NA	0
P2_NODE_8777_length_5111_cov_2.994583	5111	No	NA	12	1	1	Low-quality	2.68	0
P10_NODE_19729_length_5111_cov_1.345104	5111	No	NA	4	0	0	Low-quality	3.14	0
P10_NODE_19727_length_5111_cov_3.908507	5111	No	NA	5	2	0	Low-quality	12.62	0
P9_NODE_21546_length_5112_cov_0.996790	5112	No	NA	5	1	0	Low-quality	1.94	0
P6_NODE_13289_length_5112_cov_0.833300	5112	No	NA	11	2	0	Low-quality	13.16	0
P10_NODE_19717_length_5113_cov_0.822704	5113	No	NA	11	1	0	Low-quality	2.35	0
P7_NODE_18122_length_5113_cov_1.091055	5113	No	NA	11	3	0	Low-quality	6.9	0
P3_NODE_6302_length_5113_cov_6.697152	5113	No	NA	6	1	0	Low-quality	9.08	0
P9_NODE_21537_length_5113_cov_1.818893	5113	No	NA	7	2	0	Low-quality	11.07	0
P10_NODE_19706_length_5114_cov_3.800481	5114	No	NA	6	3	0	Low-quality	2.98	0
P10_NODE_19712_length_5114_cov_0.734710	5114	No	NA	14	2	0	Low-quality	7.66	0
P9_NODE_21529_length_5114_cov_0.954682	5114	No	NA	10	4	0	Low-quality	7.8	0
P8_NODE_18854_length_5114_cov_2.375175	5114	No	NA	6	3	0	Low-quality	8.42	0
P7_NODE_18115_length_5114_cov_1.105675	5114	No	NA	6	1	0	Low-quality	11.25	0
P7_NODE_18116_length_5114_cov_1.002206	5114	No	NA	8	4	0	Low-quality	12.17	0
P2_NODE_8772_length_5114_cov_0.658512	5114	No	NA	7	2	0	Low-quality	12.89	0
P10_NODE_19711_length_5114_cov_0.785041	5114	No	NA	5	3	0	Low-quality	12.96	0
P8_NODE_18853_length_5114_cov_2.856627	5114	No	NA	10	0	1	Not-determined	NA	0
P3_NODE_6296_length_5115_cov_8.726744	5115	No	NA	6	2	0	Low-quality	1.52	0
P10_NODE_19699_length_5115_cov_2.293103	5115	Yes	2626	8	1	1	Low-quality	5.97	48.66
P8_NODE_18851_length_5115_cov_0.857859	5115	No	NA	7	1	0	Low-quality	12.16	0
P10_NODE_19690_length_5116_cov_1.580076	5116	No	NA	8	1	0	Low-quality	1.74	0
P8_NODE_18841_length_5116_cov_1.315093	5116	No	NA	8	2	0	Low-quality	2.67	0
P7_NODE_18100_length_5116_cov_1.040890	5116	No	NA	7	1	0	Low-quality	2.77	0
P8_NODE_18836_length_5116_cov_8.917819	5116	Yes	4080	9	2	1	Low-quality	5.23	20.25
P10_NODE_19694_length_5116_cov_1.103227	5116	No	NA	11	3	0	Low-quality	9.46	0
P10_NODE_19692_length_5116_cov_1.246943	5116	No	NA	6	2	0	Low-quality	13.15	0
P10_NODE_19691_length_5116_cov_1.365805	5116	No	NA	13	0	0	Not-determined	NA	0
P7_NODE_18090_length_5117_cov_2.979760	5117	No	NA	8	1	0	Low-quality	9.49	0
P10_NODE_19688_length_5117_cov_0.499198	5117	No	NA	4	2	0	Low-quality	9.9	0
P3_NODE_6295_length_5117_cov_0.747295	5117	No	NA	10	3	0	Low-quality	10.87	0
P10_NODE_19685_length_5117_cov_0.900601	5117	No	NA	10	3	0	Low-quality	11.51	0
P10_NODE_19686_length_5117_cov_0.834669	5117	No	NA	4	0	0	Not-determined	NA	0
P6_NODE_13247_length_5118_cov_0.828091	5118	No	NA	5	3	0	Low-quality	1.98	0
P10_NODE_19673_length_5118_cov_1.617311	5118	No	NA	8	3	0	Low-quality	7.73	0
P9_NODE_21503_length_5118_cov_1.426768	5118	No	NA	8	5	0	Low-quality	12.32	0
P10_NODE_19672_length_5118_cov_2.074133	5118	No	NA	15	3	1	Low-quality	17.11	0
P10_NODE_19677_length_5118_cov_0.828892	5118	No	NA	10	0	1	Not-determined	NA	0
P10_NODE_19667_length_5119_cov_1.178886	5119	No	NA	12	5	0	Low-quality	3.09	0
P10_NODE_19666_length_5119_cov_1.296074	5119	No	NA	11	4	0	Low-quality	5.38	0
P10_NODE_19668_length_5119_cov_1.132612	5119	No	NA	11	1	0	Low-quality	8.29	0
P9_NODE_21501_length_5119_cov_0.758814	5119	No	NA	7	4	0	Low-quality	8.62	0
P9_NODE_21498_length_5119_cov_1.116787	5119	No	NA	9	0	0	Not-determined	NA	0
P7_NODE_18073_length_5120_cov_0.919888	5120	No	NA	8	1	0	Low-quality	2.52	0
P10_NODE_19660_length_5120_cov_1.250150	5120	No	NA	10	1	1	Low-quality	7.43	0
P3_NODE_6286_length_5121_cov_1.277333	5121	No	NA	13	3	0	Low-quality	6.52	0
P8_NODE_18808_length_5122_cov_0.806607	5122	No	NA	7	1	0	Low-quality	1.48	0
P10_NODE_19643_length_5122_cov_1.282282	5122	No	NA	7	4	0	Low-quality	3.38	0
P10_NODE_19642_length_5122_cov_1.369169	5122	No	NA	14	3	0	Low-quality	5.57	0
P8_NODE_18802_length_5122_cov_1.475676	5122	No	NA	7	1	0	Low-quality	9.59	0
P8_NODE_18801_length_5122_cov_2.308308	5122	No	NA	11	1	0	Low-quality	13.49	0
P7_NODE_18058_length_5122_cov_1.164565	5122	No	NA	7	2	0	Low-quality	14.76	0
P8_NODE_18809_length_5122_cov_0.724925	5122	No	NA	12	4	0	Low-quality	15.01	0
P8_NODE_18797_length_5123_cov_0.924740	5123	No	NA	5	2	0	Low-quality	3.13	0
P9_NODE_21475_length_5123_cov_0.886309	5123	No	NA	6	1	0	Low-quality	3.13	0
P8_NODE_18795_length_5123_cov_1.465572	5123	No	NA	15	5	0	Low-quality	7.77	0
P10_NODE_19632_length_5123_cov_1.875500	5123	No	NA	10	7	0	Low-quality	14.25	0
P6_NODE_13221_length_5123_cov_0.905925	5123	No	NA	8	4	0	Low-quality	14.33	0
P10_NODE_19634_length_5123_cov_1.008607	5123	No	NA	5	0	0	Not-determined	NA	0
P6_NODE_13219_length_5123_cov_2.475580	5123	No	NA	12	0	0	Not-determined	NA	0
P10_NODE_19622_length_5124_cov_1.817290	5124	No	NA	9	1	0	Low-quality	1.68	0
P10_NODE_19628_length_5124_cov_0.691615	5124	No	NA	9	4	0	Low-quality	2.92	0
P10_NODE_19619_length_5124_cov_3.583150	5124	No	NA	12	2	0	Low-quality	6.95	0
P1_NODE_14180_length_5124_cov_1.026616	5124	No	NA	6	1	0	Low-quality	8.37	0
P10_NODE_19626_length_5124_cov_0.997599	5124	No	NA	9	4	0	Low-quality	13.71	0
P8_NODE_18793_length_5124_cov_1.874525	5124	No	NA	10	3	0	Low-quality	16.2	0
P10_NODE_19627_length_5124_cov_0.954373	5124	No	NA	9	0	0	Not-determined	NA	0
P3_NODE_6277_length_5125_cov_1.099040	5125	No	NA	7	3	0	Low-quality	1.43	0
P10_NODE_19610_length_5125_cov_1.708483	5125	No	NA	12	2	0	Low-quality	2.2	0
P9_NODE_21461_length_5125_cov_1.970788	5125	No	NA	4	2	0	Low-quality	2.34	0
P9_NODE_21467_length_5125_cov_0.443577	5125	No	NA	6	2	0	Low-quality	3.09	0
P8_NODE_18788_length_5125_cov_1.531012	5125	No	NA	14	1	0	Low-quality	3.22	0
P10_NODE_19613_length_5125_cov_0.989196	5125	No	NA	13	2	0	Low-quality	3.65	0
P2_NODE_8749_length_5125_cov_2.921369	5125	No	NA	5	0	0	Low-quality	4.19	0
P2_NODE_8750_length_5125_cov_1.071228	5125	No	NA	7	4	0	Low-quality	7.36	0
P1_NODE_14174_length_5125_cov_0.841136	5125	No	NA	4	0	0	Low-quality	12.31	0
P10_NODE_19615_length_5125_cov_0.734494	5125	No	NA	8	3	0	Low-quality	14.36	0
P6_NODE_13210_length_5125_cov_1.237095	5125	No	NA	8	2	0	Low-quality	15.94	0
P8_NODE_18784_length_5126_cov_1.320264	5126	No	NA	10	2	0	Low-quality	1.91	0
P9_NODE_21456_length_5126_cov_0.739148	5126	No	NA	7	1	0	Low-quality	2.56	0
P9_NODE_21458_length_5126_cov_0.592318	5126	No	NA	8	1	0	Low-quality	3.31	0
P8_NODE_18781_length_5127_cov_0.957600	5127	No	NA	11	1	1	Low-quality	3.02	0
P3_NODE_6272_length_5127_cov_1.039400	5127	No	NA	14	1	0	Low-quality	4.12	0
P8_NODE_18777_length_5127_cov_1.641400	5127	No	NA	7	2	0	Low-quality	5.86	0
P3_NODE_6271_length_5127_cov_1.110800	5127	No	NA	4	1	0	Low-quality	6.68	0
P10_NODE_19601_length_5127_cov_0.824000	5127	No	NA	7	1	0	Low-quality	7.42	0
P10_NODE_19595_length_5127_cov_1.371400	5127	No	NA	12	1	0	Low-quality	7.8	0
P10_NODE_19599_length_5127_cov_1.000800	5127	No	NA	13	1	0	Low-quality	8.31	0
P8_NODE_18780_length_5127_cov_1.019400	5127	No	NA	6	0	0	Not-determined	NA	0
P10_NODE_19589_length_5128_cov_1.084583	5128	No	NA	5	1	0	Low-quality	1.34	0
P9_NODE_21442_length_5128_cov_0.857828	5128	No	NA	4	1	0	Low-quality	2.28	0
P9_NODE_21440_length_5128_cov_1.575085	5128	No	NA	10	0	0	Low-quality	3.44	0
P9_NODE_21439_length_5128_cov_1.633273	5128	Yes	2064	6	1	2	Low-quality	4.14	59.75
P1_NODE_14160_length_5128_cov_0.986803	5128	No	NA	5	1	0	Low-quality	7.85	0
P8_NODE_18773_length_5128_cov_1.390122	5128	No	NA	12	2	0	Low-quality	9.36	0
P10_NODE_19584_length_5128_cov_6.026795	5128	No	NA	5	4	0	Low-quality	11.12	0
P9_NODE_21432_length_5129_cov_1.077769	5129	No	NA	12	4	0	Low-quality	2.2	0
P8_NODE_18766_length_5129_cov_2.848661	5129	No	NA	11	3	0	Low-quality	5.14	0
P10_NODE_19574_length_5129_cov_2.272491	5129	No	NA	5	3	0	Low-quality	5.15	0
P8_NODE_18768_length_5129_cov_1.794882	5129	No	NA	8	0	0	Low-quality	5.2	0
P3_NODE_6265_length_5129_cov_3.167733	5129	No	NA	10	0	0	Low-quality	5.45	0
P8_NODE_18769_length_5129_cov_1.343063	5129	No	NA	5	2	0	Low-quality	10.93	0
P10_NODE_19581_length_5129_cov_0.997401	5129	No	NA	6	3	0	Low-quality	11.91	0
P7_NODE_18032_length_5129_cov_1.203519	5129	No	NA	5	5	0	Low-quality	12.62	0
P3_NODE_6267_length_5129_cov_0.694522	5129	No	NA	4	0	0	Not-determined	NA	0
P1_NODE_14152_length_5130_cov_0.882071	5130	No	NA	12	2	0	Low-quality	3.55	0
P10_NODE_19568_length_5130_cov_1.098941	5130	No	NA	5	4	0	Low-quality	9.23	0
P8_NODE_18762_length_5130_cov_2.717569	5130	No	NA	4	2	0	Low-quality	9.71	0
P1_NODE_14146_length_5130_cov_1.845093	5130	No	NA	11	4	0	Low-quality	10.21	0
P10_NODE_19569_length_5130_cov_1.041175	5130	No	NA	4	0	0	Low-quality	13.91	0
P8_NODE_18764_length_5130_cov_0.742155	5130	No	NA	11	0	0	Not-determined	NA	0
P3_NODE_6260_length_5131_cov_2.205436	5131	No	NA	11	3	1	Low-quality	2.88	0
P8_NODE_18755_length_5131_cov_0.980416	5131	No	NA	10	0	0	Low-quality	3.11	0
P3_NODE_6262_length_5131_cov_0.845923	5131	No	NA	11	4	0	Low-quality	11.22	0
P10_NODE_19558_length_5131_cov_1.709632	5131	No	NA	8	4	0	Low-quality	12.19	0
P2_NODE_8718_length_5132_cov_1.280919	5132	No	NA	12	5	0	Low-quality	3.05	0
P10_NODE_19551_length_5132_cov_2.041159	5132	No	NA	7	0	0	Low-quality	3.85	0
P10_NODE_19557_length_5132_cov_0.595804	5132	No	NA	7	2	0	Low-quality	6.13	0
P7_NODE_18019_length_5132_cov_0.782018	5132	No	NA	9	8	0	Low-quality	10.86	0
P2_NODE_8716_length_5133_cov_2.076308	5133	No	NA	8	1	0	Low-quality	4.69	0
P2_NODE_8715_length_5133_cov_7.496804	5133	No	NA	5	4	0	Low-quality	7.12	0
P1_NODE_14135_length_5133_cov_0.886736	5133	No	NA	14	3	0	Low-quality	7.92	0
P8_NODE_18748_length_5133_cov_1.370356	5133	No	NA	13	2	0	Low-quality	10.41	0
P3_NODE_6256_length_5133_cov_2.676189	5133	No	NA	5	1	0	Low-quality	12.39	0
P9_NODE_21404_length_5134_cov_2.178750	5134	No	NA	6	0	0	Low-quality	1.42	0
P9_NODE_21407_length_5134_cov_0.796085	5134	No	NA	18	11	0	Low-quality	2.89	0
P3_NODE_6255_length_5134_cov_1.127022	5134	No	NA	17	1	0	Low-quality	3.19	0
P7_NODE_18010_length_5134_cov_0.841222	5134	No	NA	7	1	0	Low-quality	11.58	0
P9_NODE_21405_length_5134_cov_1.229279	5134	No	NA	8	6	0	Low-quality	12.71	0
P8_NODE_18746_length_5134_cov_0.925504	5134	No	NA	5	1	0	Low-quality	13.93	0
P6_NODE_13175_length_5134_cov_2.426203	5134	No	NA	7	3	0	Low-quality	14.32	0
P10_NODE_19532_length_5135_cov_0.947883	5135	No	NA	6	3	0	Low-quality	12.78	0
P10_NODE_19526_length_5135_cov_1.647165	5135	No	NA	15	0	0	Not-determined	NA	0
P8_NODE_18738_length_5135_cov_1.715256	5135	No	NA	12	0	0	Not-determined	NA	0
P10_NODE_19515_length_5136_cov_1.603913	5136	No	NA	8	3	0	Low-quality	3.16	0
P10_NODE_19516_length_5136_cov_1.497105	5136	No	NA	7	5	0	Low-quality	3.24	0
P2_NODE_8706_length_5136_cov_0.960072	5136	No	NA	11	2	0	Low-quality	9.28	0
P10_NODE_19517_length_5136_cov_1.438611	5136	No	NA	10	2	0	Low-quality	10.98	0
P3_NODE_6250_length_5136_cov_1.200639	5136	No	NA	12	2	0	Low-quality	11.52	0
P3_NODE_6251_length_5136_cov_0.717309	5136	No	NA	7	3	0	Low-quality	13.38	0
P9_NODE_21398_length_5136_cov_0.664005	5136	No	NA	9	1	0	Low-quality	15.31	0
P10_NODE_19522_length_5136_cov_0.828109	5136	No	NA	12	0	0	Not-determined	NA	0
P9_NODE_21393_length_5137_cov_0.662874	5137	No	NA	7	3	0	Low-quality	14.1	0
P10_NODE_19511_length_5137_cov_1.152096	5137	No	NA	13	0	0	Not-determined	NA	0
P10_NODE_19503_length_5138_cov_1.640790	5138	No	NA	12	1	0	Low-quality	2.73	0
P8_NODE_18722_length_5138_cov_4.103971	5138	No	NA	5	4	0	Low-quality	5.58	0
P10_NODE_19507_length_5138_cov_1.190581	5138	No	NA	5	4	0	Low-quality	16.32	0
P8_NODE_18716_length_5139_cov_1.649441	5139	No	NA	6	1	0	Low-quality	8.42	0
P8_NODE_18717_length_5139_cov_1.396848	5139	No	NA	14	6	0	Low-quality	10.89	0
P2_NODE_8698_length_5139_cov_1.353352	5139	No	NA	9	2	0	Low-quality	13.78	0
P2_NODE_8700_length_5139_cov_0.748005	5139	No	NA	11	0	0	Not-determined	NA	0
P8_NODE_18711_length_5140_cov_1.123279	5140	No	NA	4	0	0	Low-quality	2.91	0
P8_NODE_18707_length_5140_cov_2.128267	5140	No	NA	12	1	0	Low-quality	9.66	0
P3_NODE_6243_length_5140_cov_0.926192	5140	No	NA	7	1	0	Low-quality	12.37	0
P10_NODE_19489_length_5140_cov_1.223220	5140	No	NA	16	0	0	Low-quality	12.98	0
P1_NODE_14104_length_5140_cov_0.938959	5140	No	NA	10	2	0	Low-quality	14.34	0
P8_NODE_18706_length_5141_cov_0.688073	5141	No	NA	7	1	0	Low-quality	1.48	0
P10_NODE_19484_length_5141_cov_0.887116	5141	No	NA	15	2	0	Low-quality	5.18	0
P10_NODE_19481_length_5141_cov_2.487435	5141	No	NA	11	1	0	Low-quality	5.2	0
P10_NODE_19486_length_5141_cov_0.570203	5141	No	NA	8	1	0	Low-quality	12.93	0
P3_NODE_6242_length_5141_cov_2.916633	5141	No	NA	5	1	0	Low-quality	16.51	0
P10_NODE_19482_length_5141_cov_1.156362	5141	No	NA	6	0	0	Not-determined	NA	0
P2_NODE_8690_length_5142_cov_2.635892	5142	No	NA	12	3	0	Low-quality	4.44	0
P3_NODE_6241_length_5142_cov_15.177468	5142	No	NA	15	1	0	Low-quality	9.45	0
P2_NODE_8689_length_5142_cov_2.660419	5142	No	NA	16	0	0	Not-determined	NA	0
P10_NODE_19470_length_5143_cov_1.578748	5143	No	NA	11	0	0	Low-quality	3.25	0
P10_NODE_19471_length_5143_cov_1.302632	5143	No	NA	4	0	0	Low-quality	8.46	0
P9_NODE_21357_length_5143_cov_0.854266	5143	No	NA	17	3	0	Low-quality	9.34	0
P8_NODE_18693_length_5143_cov_0.861244	5143	No	NA	7	0	0	Not-determined	NA	0
P7_NODE_17948_length_5144_cov_1.449870	5144	No	NA	9	1	0	Low-quality	0.46	0
P8_NODE_18688_length_5144_cov_0.771178	5144	No	NA	5	1	0	Low-quality	2.76	0
P10_NODE_19461_length_5144_cov_1.292605	5144	No	NA	8	3	0	Low-quality	8.75	0
P8_NODE_18682_length_5144_cov_1.505880	5144	No	NA	12	3	0	Low-quality	8.97	0
P10_NODE_19462_length_5144_cov_1.087502	5144	No	NA	12	2	0	Low-quality	9.47	0
P8_NODE_18685_length_5144_cov_1.248156	5144	No	NA	12	1	0	Low-quality	13.58	0
P3_NODE_6233_length_5144_cov_6.713972	5144	No	NA	4	2	0	Low-quality	15.58	0
P6_NODE_13130_length_5144_cov_1.609926	5144	No	NA	10	1	0	Low-quality	16.09	0
P10_NODE_19465_length_5144_cov_0.720151	5144	No	NA	7	0	0	Not-determined	NA	0
P3_NODE_6234_length_5144_cov_3.262308	5144	No	NA	6	0	0	Not-determined	NA	0
P7_NODE_17942_length_5145_cov_1.496214	5145	No	NA	14	1	0	Low-quality	2.73	0
P10_NODE_19456_length_5145_cov_0.773416	5145	No	NA	8	0	0	Low-quality	3.04	0
P10_NODE_19453_length_5145_cov_1.302710	5145	No	NA	8	4	0	Low-quality	5.5	0
P10_NODE_19455_length_5145_cov_0.819051	5145	No	NA	13	2	0	Low-quality	6.26	0
P6_NODE_13125_length_5145_cov_1.392387	5145	No	NA	4	2	0	Low-quality	11.04	0
P3_NODE_6231_length_5145_cov_0.997011	5145	No	NA	8	3	0	Low-quality	11.95	0
P8_NODE_18679_length_5145_cov_1.233559	5145	No	NA	5	0	0	Not-determined	NA	0
P10_NODE_19448_length_5146_cov_0.964136	5146	No	NA	11	3	0	Low-quality	3.27	0
P3_NODE_6227_length_5147_cov_1.927092	5147	No	NA	10	4	0	Low-quality	2.91	0
P8_NODE_18666_length_5147_cov_5.846614	5147	No	NA	13	1	1	Low-quality	3.65	0
P10_NODE_19440_length_5147_cov_1.389044	5147	No	NA	18	2	0	Low-quality	3.68	0
P7_NODE_17931_length_5147_cov_1.241833	5147	No	NA	13	4	0	Low-quality	7.28	0
P10_NODE_19445_length_5147_cov_0.773108	5147	No	NA	6	0	0	Low-quality	12.89	0
P3_NODE_6228_length_5147_cov_1.688645	5147	No	NA	8	2	0	Low-quality	13.62	0
P7_NODE_17926_length_5148_cov_1.225254	5148	No	NA	5	4	0	Low-quality	9.01	0
P3_NODE_6226_length_5148_cov_0.892253	5148	No	NA	7	1	0	Low-quality	12.66	0
P10_NODE_19427_length_5149_cov_1.510952	5149	No	NA	12	2	0	Low-quality	5.8	0
P10_NODE_19428_length_5149_cov_1.109916	5149	No	NA	12	2	0	Low-quality	6.4	0
P10_NODE_19429_length_5149_cov_1.080645	5149	No	NA	10	2	0	Low-quality	15.42	0
P6_NODE_13106_length_5149_cov_0.770808	5149	No	NA	5	0	0	Not-determined	NA	0
P6_NODE_13103_length_5150_cov_0.976309	5150	No	NA	10	2	0	Low-quality	5.58	0
P8_NODE_18652_length_5150_cov_6.915787	5150	No	NA	6	3	0	Low-quality	11.99	0
P10_NODE_19423_length_5150_cov_0.882341	5150	No	NA	11	0	0	Not-determined	NA	0
P3_NODE_6220_length_5151_cov_0.609674	5151	No	NA	8	2	0	Low-quality	2.28	0
P3_NODE_6217_length_5151_cov_1.361266	5151	No	NA	6	2	0	Low-quality	3.06	0
P10_NODE_19417_length_5151_cov_1.373010	5151	No	NA	10	0	1	Low-quality	4.05	0
P8_NODE_18645_length_5151_cov_1.985072	5151	No	NA	7	3	0	Low-quality	6.71	0
P3_NODE_6219_length_5151_cov_0.638734	5151	No	NA	12	1	0	Low-quality	6.82	0
P9_NODE_21314_length_5151_cov_1.137938	5151	No	NA	9	3	0	Low-quality	9.54	0
P8_NODE_18646_length_5151_cov_1.804737	5151	No	NA	14	0	0	Not-determined	NA	0
P10_NODE_19412_length_5152_cov_0.924776	5152	No	NA	7	1	0	Low-quality	11.64	0
P3_NODE_6214_length_5152_cov_9.746269	5152	No	NA	4	1	0	Low-quality	14.08	0
P2_NODE_8658_length_5153_cov_1.330680	5153	No	NA	12	2	0	Low-quality	1.93	0
P1_NODE_14048_length_5153_cov_0.961202	5153	No	NA	8	1	0	Low-quality	2.87	0
P6_NODE_13094_length_5153_cov_0.952447	5153	No	NA	7	3	1	Low-quality	3.2	0
P10_NODE_19403_length_5153_cov_0.644449	5153	No	NA	10	5	0	Low-quality	4.32	0
P9_NODE_21304_length_5153_cov_0.585356	5153	No	NA	5	2	0	Low-quality	4.61	0
P10_NODE_19400_length_5153_cov_3.513331	5153	No	NA	13	2	0	Low-quality	4.63	0
P7_NODE_17897_length_5153_cov_0.896538	5153	No	NA	10	2	0	Low-quality	11.28	0
P8_NODE_18635_length_5153_cov_1.099682	5153	No	NA	7	2	0	Low-quality	12.69	0
P2_NODE_8656_length_5153_cov_1.489654	5153	No	NA	11	0	0	Not-determined	NA	0
P1_NODE_14044_length_5154_cov_0.674955	5154	No	NA	5	0	0	Low-quality	1.58	0
P9_NODE_21293_length_5154_cov_1.162721	5154	No	NA	11	1	0	Low-quality	8.78	0
P6_NODE_13090_length_5154_cov_0.774617	5154	No	NA	4	3	0	Low-quality	9.48	0
P6_NODE_13086_length_5154_cov_1.308136	5154	No	NA	16	2	0	Low-quality	14.39	0
P10_NODE_19392_length_5155_cov_2.668059	5155	No	NA	14	2	0	Low-quality	12.61	0
P7_NODE_17886_length_5155_cov_2.846858	5155	No	NA	8	0	0	Not-determined	NA	0
P3_NODE_6206_length_5156_cov_13.554186	5156	No	NA	11	3	0	Low-quality	4.63	0
P6_NODE_13073_length_5156_cov_1.293697	5156	No	NA	10	5	0	Low-quality	8.49	0
P3_NODE_6209_length_5156_cov_0.763571	5156	No	NA	11	4	0	Low-quality	10.49	0
P9_NODE_21283_length_5156_cov_0.639889	5156	No	NA	6	2	0	Low-quality	10.51	0
P10_NODE_19374_length_5157_cov_2.427634	5157	Yes	4117	9	1	1	Low-quality	0.75	20.17
P10_NODE_19384_length_5157_cov_0.834990	5157	No	NA	8	3	0	Low-quality	2.75	0
P1_NODE_14034_length_5157_cov_0.798410	5157	Yes	4765	7	3	1	Low-quality	3.82	7.6
P7_NODE_17880_length_5157_cov_0.742346	5157	No	NA	9	2	0	Low-quality	8.36	0
P10_NODE_19382_length_5157_cov_1.062028	5157	No	NA	17	2	0	Low-quality	12.81	0
P8_NODE_18619_length_5157_cov_2.611730	5157	No	NA	5	3	0	Low-quality	14.35	0
P8_NODE_18618_length_5157_cov_3.047316	5157	No	NA	5	4	0	Low-quality	14.63	0
P9_NODE_21275_length_5158_cov_0.862453	5158	No	NA	6	2	0	Low-quality	1.89	0
P10_NODE_19372_length_5158_cov_0.758497	5158	No	NA	9	1	0	Low-quality	4.62	0
P3_NODE_6204_length_5158_cov_0.919897	5158	No	NA	4	1	0	Low-quality	4.87	0
P9_NODE_21276_length_5158_cov_0.776188	5158	No	NA	6	4	0	Low-quality	13.93	0
P2_NODE_8637_length_5158_cov_1.409461	5158	No	NA	7	0	0	Not-determined	NA	0
P7_NODE_17872_length_5158_cov_0.714371	5158	No	NA	15	0	0	Not-determined	NA	0
P9_NODE_21268_length_5159_cov_0.837838	5159	No	NA	9	1	0	Low-quality	2.87	0
P9_NODE_21258_length_5160_cov_1.568250	5160	No	NA	6	1	0	Low-quality	2.61	0
P8_NODE_18604_length_5160_cov_0.862110	5160	No	NA	10	1	0	Low-quality	2.8	0
P3_NODE_6198_length_5160_cov_1.533280	5160	No	NA	15	1	0	Low-quality	3.51	0
P7_NODE_17863_length_5160_cov_1.340354	5160	No	NA	12	2	0	Low-quality	7.14	0
P1_NODE_14021_length_5160_cov_1.857143	5160	No	NA	15	3	0	Low-quality	8.55	0
P9_NODE_21257_length_5160_cov_1.696006	5160	No	NA	7	1	0	Low-quality	12.2	0
P10_NODE_19359_length_5160_cov_1.762766	5160	No	NA	10	0	0	Not-determined	NA	0
P3_NODE_6200_length_5160_cov_0.835088	5160	No	NA	9	0	0	Not-determined	NA	0
P6_NODE_13051_length_5161_cov_0.984903	5161	No	NA	10	6	0	Low-quality	1.39	0
P9_NODE_21253_length_5161_cov_1.128526	5161	No	NA	7	0	0	Low-quality	2.78	0
P5_NODE_174_length_5161_cov_10.470203	5161	No	NA	10	1	0	Low-quality	12.52	0
P6_NODE_13050_length_5161_cov_1.266389	5161	No	NA	5	2	0	Low-quality	13.99	0
P8_NODE_18598_length_5161_cov_0.705205	5161	No	NA	5	3	0	Low-quality	16.5	0
P6_NODE_13042_length_5162_cov_2.348163	5162	No	NA	5	3	0	Low-quality	2.68	0
P7_NODE_17844_length_5162_cov_5.089176	5162	No	NA	17	2	0	Low-quality	4.66	0
P1_NODE_14015_length_5162_cov_0.748361	5162	No	NA	18	4	0	Low-quality	6.12	0
P10_NODE_19352_length_5162_cov_0.947368	5162	Yes	4434	4	1	1	Low-quality	7.76	14.1
P3_NODE_6186_length_5162_cov_1.811321	5162	No	NA	8	3	0	Low-quality	12.12	0
P3_NODE_6190_length_5162_cov_1.085402	5162	No	NA	4	3	0	Low-quality	14.61	0
P3_NODE_6192_length_5162_cov_0.717776	5162	No	NA	6	0	0	Not-determined	NA	0
P9_NODE_21249_length_5162_cov_0.656008	5162	No	NA	6	0	0	Not-determined	NA	0
P8_NODE_18583_length_5163_cov_1.014496	5163	No	NA	15	3	0	Low-quality	2.36	0
P10_NODE_19348_length_5163_cov_0.705917	5163	No	NA	6	1	0	Low-quality	3.45	0
P9_NODE_21245_length_5163_cov_0.658658	5163	No	NA	8	3	0	Low-quality	4.05	0
P1_NODE_14006_length_5163_cov_0.946386	5163	No	NA	8	2	0	Low-quality	6.16	0
P7_NODE_17841_length_5163_cov_1.148928	5163	No	NA	10	3	0	Low-quality	8.09	0
P10_NODE_19347_length_5163_cov_0.893963	5163	No	NA	18	0	0	Not-determined	NA	0
P9_NODE_21242_length_5163_cov_0.836775	5163	No	NA	6	0	0	Not-determined	NA	0
P1_NODE_14001_length_5164_cov_1.192376	5164	No	NA	15	4	0	Low-quality	1.99	0
P10_NODE_19337_length_5164_cov_1.654953	5164	No	NA	10	1	0	Low-quality	3.13	0
P10_NODE_19342_length_5164_cov_0.924955	5164	No	NA	11	3	0	Low-quality	12.39	0
P9_NODE_21235_length_5164_cov_1.133810	5164	No	NA	7	2	0	Low-quality	15.63	0
P8_NODE_18574_length_5165_cov_2.373362	5165	No	NA	9	1	0	Low-quality	2.75	0
P1_NODE_13999_length_5165_cov_0.692338	5165	No	NA	7	0	0	Low-quality	2.95	0
P9_NODE_21226_length_5165_cov_1.743549	5165	No	NA	9	2	0	Low-quality	3.7	0
P10_NODE_19333_length_5165_cov_14.621874	5165	No	NA	9	2	0	Low-quality	11.01	0
P3_NODE_6182_length_5165_cov_0.906114	5165	No	NA	8	4	0	Low-quality	11.61	0
P3_NODE_6181_length_5165_cov_1.204645	5165	No	NA	12	3	0	Low-quality	11.64	0
P2_NODE_8619_length_5166_cov_0.896210	5166	No	NA	5	2	0	Low-quality	7.25	0
P10_NODE_19330_length_5166_cov_0.991467	5166	No	NA	8	1	0	Low-quality	7.86	0
P10_NODE_19329_length_5166_cov_1.072038	5166	No	NA	7	0	0	Not-determined	NA	0
P1_NODE_13994_length_5166_cov_1.256797	5166	No	NA	9	0	0	Not-determined	NA	0
P9_NODE_21218_length_5167_cov_0.873413	5167	No	NA	4	2	0	Low-quality	2.57	0
P10_NODE_19320_length_5167_cov_3.348810	5167	No	NA	15	2	0	Low-quality	2.74	0
P8_NODE_18566_length_5167_cov_1.863492	5167	No	NA	12	1	0	Low-quality	4.99	0
P8_NODE_18561_length_5167_cov_2.957540	5167	No	NA	8	2	0	Low-quality	5.62	0
P7_NODE_17818_length_5167_cov_1.293651	5167	No	NA	9	1	0	Low-quality	7.67	0
P1_NODE_13992_length_5167_cov_0.627381	5167	No	NA	6	4	0	Low-quality	11.99	0
P6_NODE_13021_length_5167_cov_1.502579	5167	No	NA	8	2	0	Low-quality	12.31	0
P10_NODE_19325_length_5167_cov_0.969643	5167	No	NA	8	3	0	Low-quality	13.53	0
P10_NODE_19324_length_5167_cov_0.979167	5167	No	NA	7	0	0	Not-determined	NA	0
P3_NODE_6177_length_5168_cov_1.499702	5168	Yes	1941	9	4	1	Low-quality	3.51	62.44
P9_NODE_21215_length_5168_cov_0.475699	5168	No	NA	6	2	0	Low-quality	5.61	0
P2_NODE_8612_length_5168_cov_1.298750	5168	No	NA	15	2	0	Low-quality	6.19	0
P3_NODE_6178_length_5168_cov_1.459829	5168	No	NA	6	1	0	Low-quality	13.06	0
P1_NODE_13988_length_5168_cov_0.910732	5168	No	NA	12	4	0	Low-quality	13.44	0
P3_NODE_6175_length_5169_cov_1.455772	5169	No	NA	6	1	0	Low-quality	1.65	0
P6_NODE_13007_length_5169_cov_3.171162	5169	No	NA	13	3	0	Low-quality	2.25	0
P9_NODE_21204_length_5169_cov_0.814558	5169	No	NA	15	3	0	Low-quality	2.45	0
P8_NODE_18554_length_5169_cov_1.191987	5169	No	NA	7	1	0	Low-quality	2.61	0
P10_NODE_19307_length_5169_cov_1.624157	5169	No	NA	5	5	0	Low-quality	2.89	0
P7_NODE_17804_length_5169_cov_1.240182	5169	Yes	3388	9	1	1	Low-quality	9.29	34.46
P10_NODE_19310_length_5169_cov_0.872075	5169	No	NA	10	7	0	Low-quality	14.12	0
P8_NODE_18555_length_5169_cov_0.885165	5169	No	NA	9	0	0	Low-quality	14.34	0
P8_NODE_18551_length_5169_cov_6.579334	5169	No	NA	8	2	0	Low-quality	14.74	0
P10_NODE_19308_length_5169_cov_1.344109	5169	No	NA	5	0	0	Not-determined	NA	0
P8_NODE_18545_length_5170_cov_1.548681	5170	No	NA	8	1	0	Low-quality	8.22	0
P1_NODE_13977_length_5170_cov_1.569106	5170	No	NA	8	0	0	Not-determined	NA	0
P4_NODE_132_length_5170_cov_12.210192	5170	No	NA	6	0	0	Not-determined	NA	0
P7_NODE_17795_length_5171_cov_1.078906	5171	No	NA	14	1	0	Low-quality	1.49	0
P10_NODE_19294_length_5171_cov_1.732355	5171	No	NA	5	3	0	Low-quality	2.57	0
P10_NODE_19293_length_5171_cov_1.760111	5171	No	NA	5	0	0	Low-quality	3.19	0
P10_NODE_19298_length_5171_cov_0.572363	5171	No	NA	5	3	0	Low-quality	8.19	0
P3_NODE_6168_length_5172_cov_2.864817	5172	No	NA	4	2	0	Low-quality	14.5	0
P3_NODE_6169_length_5172_cov_1.629336	5172	No	NA	7	2	0	Low-quality	14.54	0
P9_NODE_21184_length_5173_cov_0.914982	5173	Yes	1843	6	1	2	Low-quality	0.82	64.37
P1_NODE_13969_length_5173_cov_0.652002	5173	No	NA	8	2	0	Low-quality	1.71	0
P8_NODE_18534_length_5173_cov_1.826793	5173	No	NA	6	3	0	Low-quality	12.41	0
P8_NODE_18531_length_5173_cov_9.890210	5173	No	NA	9	1	0	Low-quality	12.43	0
P9_NODE_21175_length_5174_cov_0.917971	5174	No	NA	8	3	0	Low-quality	2.14	0
P9_NODE_21173_length_5174_cov_1.130969	5174	No	NA	5	1	0	Low-quality	2.28	0
P10_NODE_19273_length_5174_cov_1.240341	5174	No	NA	8	2	0	Low-quality	2.37	0
P7_NODE_17778_length_5174_cov_1.142065	5174	No	NA	7	0	0	Not-determined	NA	0
P9_NODE_21167_length_5175_cov_0.729596	5175	No	NA	12	1	1	Low-quality	2.1	0
P9_NODE_21165_length_5175_cov_1.120642	5175	No	NA	6	1	0	Low-quality	2.32	0
P10_NODE_19266_length_5175_cov_1.427892	5175	No	NA	9	0	0	Low-quality	2.81	0
P3_NODE_6164_length_5175_cov_0.798534	5175	No	NA	16	2	0	Low-quality	9.31	0
P3_NODE_6163_length_5175_cov_2.583201	5175	No	NA	8	3	0	Low-quality	14.48	0
P2_NODE_8595_length_5175_cov_6.166204	5175	No	NA	14	2	0	Low-quality	14.67	0
P9_NODE_21159_length_5176_cov_0.784314	5176	Yes	3432	5	2	1	Low-quality	1.78	33.69
P2_NODE_8593_length_5176_cov_0.978412	5176	No	NA	15	1	0	Low-quality	3.16	0
P8_NODE_18517_length_5176_cov_1.184195	5176	No	NA	10	3	1	Low-quality	3.6	0
P3_NODE_6162_length_5176_cov_0.864726	5176	No	NA	6	1	0	Low-quality	4.73	0
P7_NODE_17767_length_5176_cov_1.243613	5176	No	NA	4	1	0	Low-quality	9.14	0
P9_NODE_21154_length_5176_cov_1.652406	5176	No	NA	11	6	0	Low-quality	15.53	0
P9_NODE_21148_length_5177_cov_0.926733	5177	Yes	4156	10	3	1	Low-quality	1.93	19.72
P1_NODE_13955_length_5177_cov_0.886931	5177	No	NA	17	2	0	Low-quality	2.14	0
P8_NODE_18511_length_5177_cov_2.284158	5177	No	NA	6	1	0	Low-quality	3.92	0
P8_NODE_18515_length_5177_cov_0.715446	5177	No	NA	11	0	0	Low-quality	7.38	0
P9_NODE_21149_length_5177_cov_0.924554	5177	No	NA	12	6	0	Low-quality	7.44	0
P9_NODE_21150_length_5177_cov_0.860000	5177	No	NA	10	5	0	Low-quality	8.81	0
P2_NODE_8581_length_5178_cov_0.825381	5178	No	NA	16	1	0	Low-quality	2.81	0
P8_NODE_18501_length_5178_cov_3.172639	5178	No	NA	9	3	0	Low-quality	9.3	0
P3_NODE_6156_length_5178_cov_1.625421	5178	No	NA	7	4	0	Low-quality	9.47	0
P1_NODE_13950_length_5178_cov_0.839240	5178	No	NA	7	1	0	Low-quality	11.78	0
P10_NODE_19253_length_5178_cov_1.756286	5178	No	NA	6	3	0	Low-quality	12.51	0
P9_NODE_21138_length_5179_cov_0.964568	5179	No	NA	10	1	0	Low-quality	4.62	0
P8_NODE_18484_length_5180_cov_1.864635	5180	No	NA	16	1	0	Low-quality	2.3	0
P10_NODE_19240_length_5180_cov_1.013259	5180	No	NA	12	1	0	Low-quality	2.33	0
P8_NODE_18487_length_5180_cov_1.236691	5180	No	NA	6	3	0	Low-quality	7.91	0
P8_NODE_18486_length_5180_cov_1.245399	5180	No	NA	6	1	0	Low-quality	8.45	0
P8_NODE_18490_length_5180_cov_0.999802	5180	No	NA	5	1	0	Low-quality	14.22	0
P8_NODE_18485_length_5180_cov_1.768454	5180	No	NA	10	0	0	Not-determined	NA	0
P10_NODE_19233_length_5181_cov_1.760190	5181	No	NA	4	2	0	Low-quality	2.43	0
P9_NODE_21126_length_5181_cov_1.579739	5181	No	NA	15	2	0	Low-quality	2.53	0
P1_NODE_13938_length_5181_cov_0.626830	5181	No	NA	11	1	0	Low-quality	2.83	0
P6_NODE_12949_length_5181_cov_0.547289	5181	No	NA	7	7	0	Low-quality	2.84	0
P10_NODE_19236_length_5181_cov_0.957855	5181	No	NA	4	3	0	Low-quality	3.03	0
P7_NODE_17748_length_5181_cov_1.442818	5181	No	NA	13	4	0	Low-quality	5.94	0
P10_NODE_19237_length_5181_cov_0.870993	5181	No	NA	15	1	0	Low-quality	8.47	0
P10_NODE_19235_length_5181_cov_0.994856	5181	No	NA	13	2	0	Low-quality	9.14	0
P3_NODE_6153_length_5181_cov_0.731104	5181	No	NA	7	2	0	Low-quality	11.12	0
P8_NODE_18481_length_5181_cov_1.740206	5181	No	NA	9	3	0	Low-quality	12.23	0
P7_NODE_17750_length_5181_cov_0.703601	5181	No	NA	7	4	0	Low-quality	13.47	0
P3_NODE_6150_length_5182_cov_1.074580	5182	No	NA	12	1	0	Low-quality	3.08	0
P9_NODE_21122_length_5182_cov_1.147577	5182	No	NA	11	4	0	Low-quality	3.32	0
P3_NODE_6147_length_5182_cov_2.304055	5182	No	NA	9	2	0	Low-quality	6.05	0
P7_NODE_17739_length_5182_cov_1.666073	5182	No	NA	7	1	0	Low-quality	15.39	0
P7_NODE_17737_length_5182_cov_2.968942	5182	No	NA	10	1	0	Low-quality	41.21	0
P10_NODE_19229_length_5182_cov_1.141048	5182	No	NA	9	0	0	Not-determined	NA	0
P7_NODE_17734_length_5183_cov_1.097903	5183	No	NA	8	1	0	Low-quality	0.95	0
P9_NODE_21114_length_5183_cov_1.333070	5183	No	NA	9	2	1	Low-quality	2.16	0
P3_NODE_6143_length_5183_cov_1.041139	5183	No	NA	6	1	0	Low-quality	2.85	0
P3_NODE_6144_length_5183_cov_0.864122	5183	No	NA	4	0	0	Low-quality	3.14	0
P10_NODE_19219_length_5183_cov_5.396756	5183	No	NA	9	2	0	Low-quality	4.11	0
P7_NODE_17736_length_5183_cov_0.704905	5183	No	NA	7	1	0	Low-quality	7.69	0
P6_NODE_12933_length_5183_cov_1.277097	5183	No	NA	9	7	0	Low-quality	11.84	0
P3_NODE_6145_length_5183_cov_0.853639	5183	No	NA	7	1	0	Low-quality	12.14	0
P9_NODE_21115_length_5183_cov_1.159612	5183	No	NA	8	3	0	Low-quality	13.6	0
P8_NODE_18467_length_5183_cov_5.576543	5183	No	NA	7	2	0	Low-quality	15.04	0
P8_NODE_18463_length_5184_cov_2.079296	5184	No	NA	14	1	0	Low-quality	1.18	0
P10_NODE_19213_length_5184_cov_3.243623	5184	No	NA	10	4	0	Low-quality	2.52	0
P6_NODE_12927_length_5184_cov_1.834091	5184	No	NA	8	3	0	Low-quality	2.74	0
P6_NODE_12929_length_5184_cov_1.516907	5184	No	NA	10	3	0	Low-quality	2.9	0
P8_NODE_18465_length_5184_cov_1.960055	5184	No	NA	9	6	0	Low-quality	9.76	0
P9_NODE_21101_length_5185_cov_0.788454	5185	No	NA	4	1	0	Low-quality	2.3	0
P6_NODE_12925_length_5185_cov_0.881969	5185	No	NA	5	1	0	Low-quality	2.89	0
P8_NODE_18460_length_5185_cov_1.297153	5185	No	NA	6	0	0	Not-determined	NA	0
P9_NODE_21091_length_5186_cov_0.879225	5186	Yes	3130	8	5	1	Low-quality	1.77	39.65
P9_NODE_21092_length_5186_cov_0.843250	5186	No	NA	9	0	0	Low-quality	2.4	0
P8_NODE_18453_length_5186_cov_4.106938	5186	No	NA	5	3	0	Low-quality	3.26	0
P10_NODE_19207_length_5186_cov_1.143704	5186	No	NA	8	5	0	Low-quality	14.99	0
P1_NODE_13905_length_5187_cov_1.185178	5187	Yes	3053	9	1	1	Low-quality	1.11	41.14
P8_NODE_18451_length_5187_cov_0.845257	5187	No	NA	7	0	0	Low-quality	1.62	0
P1_NODE_13904_length_5187_cov_1.368379	5187	No	NA	7	0	0	Low-quality	3.37	0
P10_NODE_19202_length_5187_cov_1.468972	5187	No	NA	12	3	0	Low-quality	8.26	0
P10_NODE_19205_length_5187_cov_0.828063	5187	No	NA	5	1	0	Low-quality	8.94	0
P8_NODE_18452_length_5187_cov_0.581225	5187	No	NA	8	4	0	Low-quality	14.78	0
P8_NODE_18450_length_5187_cov_1.001186	5187	No	NA	11	3	0	Low-quality	15.51	0
P10_NODE_19198_length_5188_cov_0.982217	5188	No	NA	13	2	0	Low-quality	3.25	0
P7_NODE_17711_length_5188_cov_0.942501	5188	No	NA	9	0	0	Not-determined	NA	0
P8_NODE_18442_length_5188_cov_0.981229	5188	No	NA	8	0	0	Not-determined	NA	0
P9_NODE_21074_length_5189_cov_0.872185	5189	No	NA	9	4	0	Low-quality	2.55	0
P3_NODE_6128_length_5189_cov_0.565587	5189	No	NA	5	1	0	Low-quality	9.61	0
P10_NODE_19185_length_5190_cov_1.014221	5190	No	NA	7	4	0	Low-quality	6.28	0
P8_NODE_18428_length_5190_cov_3.460201	5190	No	NA	10	0	0	Low-quality	8	0
P9_NODE_21062_length_5190_cov_2.282244	5190	No	NA	5	3	0	Low-quality	14.44	0
P3_NODE_6125_length_5190_cov_0.791230	5190	No	NA	5	0	0	Not-determined	NA	0
P8_NODE_18431_length_5190_cov_1.091053	5190	No	NA	6	0	0	Not-determined	NA	0
P9_NODE_21055_length_5191_cov_0.908373	5191	No	NA	5	4	0	Low-quality	3.15	0
P9_NODE_21060_length_5191_cov_0.413310	5191	No	NA	8	3	0	Low-quality	5.22	0
P10_NODE_19175_length_5191_cov_1.232622	5191	No	NA	10	1	0	Low-quality	9.18	0
P6_NODE_12904_length_5192_cov_4.275617	5192	No	NA	10	3	0	Low-quality	1.69	0
P2_NODE_8547_length_5192_cov_1.719645	5192	No	NA	10	2	0	Low-quality	3.5	0
P9_NODE_21052_length_5192_cov_0.890030	5192	No	NA	8	1	0	Low-quality	7.77	0
P3_NODE_6118_length_5192_cov_0.774531	5192	No	NA	6	2	0	Low-quality	13.22	0
P9_NODE_21053_length_5192_cov_0.497335	5192	No	NA	7	3	0	Low-quality	15.43	0
P8_NODE_18422_length_5192_cov_4.002172	5192	No	NA	9	2	0	Low-quality	17.06	0
P2_NODE_8549_length_5192_cov_0.758736	5192	No	NA	8	0	0	Not-determined	NA	0
P3_NODE_6114_length_5193_cov_11.370904	5193	No	NA	10	3	0	Low-quality	4.24	0
P10_NODE_19156_length_5193_cov_1.551520	5193	No	NA	15	3	0	Low-quality	6.48	0
P3_NODE_6115_length_5193_cov_0.868338	5193	No	NA	6	0	0	Low-quality	10.22	0
P7_NODE_17691_length_5193_cov_0.879984	5193	No	NA	7	4	0	Low-quality	13.2	0
P3_NODE_6113_length_5193_cov_12.790762	5193	No	NA	9	2	0	Low-quality	14.32	0
P1_NODE_13887_length_5193_cov_2.453415	5193	No	NA	7	3	0	Low-quality	14.63	0
P3_NODE_6112_length_5194_cov_1.035524	5194	No	NA	5	1	0	Low-quality	2.76	0
P8_NODE_18415_length_5194_cov_0.954608	5194	No	NA	8	0	0	Low-quality	2.84	0
P6_NODE_12898_length_5194_cov_3.083087	5194	No	NA	7	7	0	Low-quality	2.95	0
P9_NODE_21034_length_5194_cov_4.363331	5194	No	NA	4	0	0	Low-quality	9.4	0
P1_NODE_13882_length_5194_cov_1.854352	5194	No	NA	7	0	0	Not-determined	NA	0
P9_NODE_21037_length_5194_cov_0.764358	5194	No	NA	10	0	0	Not-determined	NA	0
P7_NODE_17670_length_5196_cov_2.159795	5196	No	NA	12	1	0	Low-quality	5.57	0
P9_NODE_21029_length_5196_cov_0.486684	5196	No	NA	7	1	0	Low-quality	7.77	0
P8_NODE_18403_length_5196_cov_0.790886	5196	No	NA	8	3	0	Low-quality	9.47	0
P10_NODE_19135_length_5196_cov_1.234563	5196	No	NA	9	5	0	Low-quality	13.2	0
P10_NODE_19125_length_5197_cov_4.394083	5197	No	NA	11	2	0	Low-quality	1.22	0
P9_NODE_21018_length_5197_cov_0.948521	5197	No	NA	9	6	1	Low-quality	2.81	0
P8_NODE_18398_length_5197_cov_1.003156	5197	No	NA	8	1	0	Low-quality	16.12	0
P10_NODE_19124_length_5198_cov_0.901992	5198	No	NA	8	2	0	Low-quality	1.5	0
P3_NODE_6105_length_5198_cov_1.219483	5198	No	NA	8	2	0	Low-quality	3.08	0
P9_NODE_21012_length_5198_cov_0.665352	5198	No	NA	9	2	0	Low-quality	3.34	0
P2_NODE_8521_length_5198_cov_2.388484	5198	No	NA	4	0	0	Low-quality	4.32	0
P3_NODE_6106_length_5198_cov_1.105502	5198	No	NA	7	3	0	Low-quality	8.89	0
P8_NODE_18394_length_5198_cov_1.166831	5198	No	NA	6	4	0	Low-quality	12.71	0
P1_NODE_13869_length_5198_cov_1.705581	5198	No	NA	8	2	0	Low-quality	17.39	0
P8_NODE_18385_length_5199_cov_2.541404	5199	No	NA	7	1	0	Low-quality	2.13	0
P10_NODE_19116_length_5199_cov_1.060726	5199	No	NA	12	1	0	Low-quality	6.88	0
P8_NODE_18387_length_5199_cov_1.961554	5199	No	NA	8	2	0	Low-quality	7.96	0
P4_NODE_125_length_5199_cov_5.244677	5199	No	NA	4	2	0	Low-quality	12.37	0
P7_NODE_17653_length_5199_cov_1.112382	5199	No	NA	7	3	0	Low-quality	12.98	0
P3_NODE_6104_length_5199_cov_1.076498	5199	No	NA	6	2	0	Low-quality	15.35	0
P8_NODE_18390_length_5199_cov_1.663446	5199	No	NA	9	2	0	Low-quality	16.24	0
P8_NODE_18386_length_5199_cov_2.003352	5199	No	NA	6	4	0	Low-quality	16.51	0
P3_NODE_6103_length_5200_cov_1.092450	5200	No	NA	8	0	0	Low-quality	1.4	0
P10_NODE_19111_length_5200_cov_0.997437	5200	No	NA	11	3	0	Low-quality	2.41	0
P1_NODE_13860_length_5200_cov_1.022866	5200	No	NA	5	0	0	Low-quality	2.46	0
P8_NODE_18379_length_5200_cov_2.060911	5200	No	NA	5	1	0	Low-quality	5.84	0
P8_NODE_18382_length_5200_cov_1.606347	5200	No	NA	5	3	0	Low-quality	12.29	0
P2_NODE_8518_length_5200_cov_1.515474	5200	No	NA	6	0	0	Low-quality	12.64	0
P9_NODE_20991_length_5200_cov_1.742164	5200	No	NA	5	0	1	Low-quality	14.23	0
P10_NODE_19105_length_5201_cov_1.249507	5201	No	NA	12	2	0	Low-quality	6.25	0
P3_NODE_6100_length_5201_cov_2.320260	5201	No	NA	5	2	0	Low-quality	15.3	0
P10_NODE_19096_length_5202_cov_1.417340	5202	No	NA	16	2	0	Low-quality	2.51	0
P10_NODE_19098_length_5202_cov_1.291034	5202	No	NA	12	3	0	Low-quality	5.7	0
P10_NODE_19095_length_5202_cov_1.760788	5202	No	NA	10	1	0	Low-quality	7.71	0
P6_NODE_12870_length_5202_cov_0.825813	5202	No	NA	5	4	0	Low-quality	12.05	0
P8_NODE_18372_length_5202_cov_2.949557	5202	No	NA	13	2	0	Low-quality	12.16	0
P10_NODE_19099_length_5202_cov_0.962956	5202	No	NA	10	6	0	Low-quality	15.12	0
P10_NODE_19088_length_5203_cov_2.166864	5203	No	NA	5	0	0	Not-determined	NA	0
P9_NODE_20970_length_5204_cov_1.153831	5204	No	NA	7	6	0	Low-quality	2.84	0
P2_NODE_8507_length_5204_cov_4.613748	5204	No	NA	9	1	0	Low-quality	5.79	0
P3_NODE_6091_length_5204_cov_0.909986	5204	No	NA	20	0	0	Not-determined	NA	0
P3_NODE_6088_length_5205_cov_0.748917	5205	No	NA	4	1	0	Low-quality	1.36	0
P9_NODE_20963_length_5205_cov_0.770185	5205	No	NA	5	2	0	Low-quality	3.74	0
P3_NODE_6085_length_5205_cov_1.613430	5205	No	NA	14	4	0	Low-quality	9.45	0
P3_NODE_6087_length_5205_cov_1.156755	5205	No	NA	8	1	0	Low-quality	11.37	0
P8_NODE_18358_length_5205_cov_1.331824	5205	No	NA	9	2	0	Low-quality	12.8	0
P10_NODE_19078_length_5205_cov_0.939937	5205	No	NA	8	3	0	Low-quality	16.35	0
P3_NODE_6084_length_5205_cov_1.760733	5205	No	NA	6	3	0	Low-quality	17.46	0
P10_NODE_19068_length_5206_cov_3.007088	5206	No	NA	5	0	0	Low-quality	3.07	0
P7_NODE_17622_length_5206_cov_1.083087	5206	No	NA	12	1	0	Low-quality	4.66	0
P3_NODE_6081_length_5206_cov_1.251624	5206	No	NA	13	7	0	Low-quality	9.46	0
P8_NODE_18350_length_5206_cov_1.411498	5206	No	NA	9	2	0	Low-quality	13.42	0
P2_NODE_8497_length_5207_cov_1.512598	5207	No	NA	9	1	1	Low-quality	2.9	0
P10_NODE_19062_length_5207_cov_3.053937	5207	No	NA	6	1	0	Low-quality	4.14	0
P10_NODE_19066_length_5207_cov_0.903150	5207	No	NA	4	2	0	Low-quality	6.82	0
P9_NODE_20948_length_5207_cov_0.902953	5207	No	NA	13	3	0	Low-quality	9.19	0
P8_NODE_18340_length_5208_cov_0.598504	5208	No	NA	12	2	0	Low-quality	4.38	0
P9_NODE_20944_length_5208_cov_2.460539	5208	No	NA	11	0	0	Low-quality	6.39	0
P10_NODE_19060_length_5208_cov_0.989175	5208	No	NA	12	5	0	Low-quality	8.41	0
P7_NODE_17611_length_5208_cov_1.012006	5208	No	NA	6	2	0	Low-quality	9.14	0
P2_NODE_8495_length_5208_cov_0.736666	5208	No	NA	6	3	0	Low-quality	10.61	0
P1_NODE_13833_length_5208_cov_1.434363	5208	No	NA	8	4	1	Low-quality	11.61	0
P6_NODE_12853_length_5208_cov_0.777012	5208	No	NA	14	0	0	Not-determined	NA	0
P8_NODE_18337_length_5209_cov_0.950216	5209	Yes	2103	9	1	2	Low-quality	1.03	59.63
P8_NODE_18334_length_5209_cov_1.243998	5209	No	NA	11	3	0	Low-quality	1.67	0
P8_NODE_18333_length_5209_cov_1.348682	5209	No	NA	12	1	0	Low-quality	2.8	0
P9_NODE_20940_length_5209_cov_0.823888	5209	No	NA	7	0	0	Low-quality	3.09	0
P9_NODE_20939_length_5209_cov_0.861275	5209	No	NA	6	1	0	Low-quality	4.77	0
P3_NODE_6073_length_5209_cov_3.302046	5209	No	NA	7	2	0	Low-quality	7.4	0
P10_NODE_19051_length_5209_cov_0.739473	5209	No	NA	6	0	0	Not-determined	NA	0
P10_NODE_19042_length_5210_cov_0.894157	5210	No	NA	7	2	0	Low-quality	2.34	0
P9_NODE_20933_length_5210_cov_0.754869	5210	No	NA	11	1	2	Low-quality	2.77	0
P9_NODE_20932_length_5210_cov_0.881959	5210	No	NA	5	4	0	Low-quality	2.86	0
P7_NODE_17600_length_5210_cov_1.000590	5210	No	NA	12	9	1	Low-quality	9.84	0
P8_NODE_18322_length_5211_cov_1.879819	5211	No	NA	9	2	0	Low-quality	23.75	0
P10_NODE_19035_length_5211_cov_1.079858	5211	No	NA	10	0	0	Not-determined	NA	0
P1_NODE_13821_length_5211_cov_0.630409	5211	No	NA	12	0	0	Not-determined	NA	0
P9_NODE_20920_length_5212_cov_1.400590	5212	No	NA	7	3	0	Low-quality	2.22	0
P10_NODE_19030_length_5212_cov_0.874730	5212	No	NA	13	2	0	Low-quality	2.81	0
P7_NODE_17588_length_5212_cov_1.712881	5212	No	NA	9	4	0	Low-quality	2.85	0
P7_NODE_17592_length_5212_cov_0.601377	5212	No	NA	17	2	0	Low-quality	3.25	0
P3_NODE_6069_length_5212_cov_3.246804	5212	No	NA	17	2	0	Low-quality	3.38	0
P9_NODE_20922_length_5212_cov_1.125467	5212	No	NA	6	2	0	Low-quality	8.95	0
P8_NODE_18314_length_5212_cov_2.632842	5212	No	NA	10	4	0	Low-quality	13.29	0
P10_NODE_19028_length_5212_cov_1.057030	5212	No	NA	15	4	0	Low-quality	14.57	0
P8_NODE_18319_length_5212_cov_1.114258	5212	No	NA	11	0	0	Not-determined	NA	0
P8_NODE_18311_length_5213_cov_0.860991	5213	No	NA	8	1	0	Low-quality	3.31	0
P2_NODE_8481_length_5213_cov_0.958514	5213	No	NA	12	1	0	Low-quality	3.59	0
P8_NODE_18309_length_5213_cov_1.507078	5213	No	NA	7	1	0	Low-quality	3.7	0
P1_NODE_13813_length_5213_cov_0.912702	5213	No	NA	8	1	0	Low-quality	4.76	0
P4_NODE_124_length_5213_cov_1.444750	5213	No	NA	9	0	0	Low-quality	6.55	0
P9_NODE_20918_length_5213_cov_0.487810	5213	No	NA	10	5	0	Low-quality	9.37	0
P3_NODE_6068_length_5213_cov_0.709988	5213	No	NA	5	4	0	Low-quality	12.77	0
P10_NODE_19014_length_5214_cov_1.124238	5214	No	NA	4	0	0	Low-quality	1.47	0
P9_NODE_20912_length_5214_cov_0.635935	5214	No	NA	16	8	0	Low-quality	2.81	0
P2_NODE_8478_length_5214_cov_0.859052	5214	No	NA	6	1	0	Low-quality	2.84	0
P1_NODE_13805_length_5214_cov_2.381561	5214	No	NA	6	1	0	Low-quality	7.8	0
P10_NODE_19013_length_5214_cov_2.051504	5214	No	NA	11	2	0	Low-quality	9.83	0
P7_NODE_17576_length_5214_cov_1.286810	5214	No	NA	4	1	0	Low-quality	9.91	0
P7_NODE_17578_length_5214_cov_0.985846	5214	No	NA	6	1	0	Low-quality	11.49	0
P7_NODE_17574_length_5214_cov_3.597012	5214	No	NA	6	3	0	Low-quality	12.19	0
P8_NODE_18300_length_5214_cov_1.510910	5214	No	NA	7	2	0	Low-quality	13.88	0
P3_NODE_6064_length_5214_cov_1.224887	5214	No	NA	10	6	0	Low-quality	16.43	0
P7_NODE_17579_length_5214_cov_0.922941	5214	No	NA	4	0	0	Not-determined	NA	0
P6_NODE_12816_length_5215_cov_1.884237	5215	No	NA	11	1	0	Low-quality	0.95	0
P9_NODE_20903_length_5215_cov_1.137972	5215	No	NA	4	0	0	Low-quality	14.11	0
P1_NODE_13802_length_5215_cov_1.113404	5215	No	NA	9	3	0	Low-quality	18.33	0
P8_NODE_18287_length_5216_cov_2.749067	5216	No	NA	6	0	0	Low-quality	2.99	0
P10_NODE_19003_length_5216_cov_2.053842	5216	No	NA	7	0	0	Low-quality	3.81	0
P9_NODE_20899_length_5216_cov_1.424052	5216	No	NA	7	2	0	Low-quality	4.01	0
P10_NODE_19005_length_5216_cov_1.242091	5216	No	NA	6	3	0	Low-quality	7.52	0
P10_NODE_19006_length_5216_cov_0.970721	5216	No	NA	6	3	0	Low-quality	16.89	0
P9_NODE_20900_length_5216_cov_1.238750	5216	No	NA	15	0	0	Not-determined	NA	0
P8_NODE_18281_length_5217_cov_1.377800	5217	No	NA	8	1	0	Low-quality	2.64	0
P8_NODE_18285_length_5217_cov_0.874263	5217	No	NA	10	10	0	Low-quality	2.96	0
P8_NODE_18282_length_5217_cov_1.313949	5217	Yes	3432	7	1	1	Low-quality	3.22	34.22
P8_NODE_18283_length_5217_cov_1.195481	5217	No	NA	11	2	0	Low-quality	5.37	0
P8_NODE_18276_length_5218_cov_1.800825	5218	No	NA	15	2	1	Low-quality	2.09	0
P10_NODE_18986_length_5218_cov_6.864860	5218	No	NA	16	1	0	Low-quality	2.56	0
P2_NODE_8469_length_5218_cov_0.745237	5218	No	NA	11	1	0	Low-quality	2.57	0
P9_NODE_20890_length_5218_cov_0.757219	5218	No	NA	11	1	0	Low-quality	4.37	0
P10_NODE_18993_length_5218_cov_1.044196	5218	No	NA	8	1	0	Low-quality	9.39	0
P7_NODE_17551_length_5218_cov_1.209193	5218	No	NA	5	3	0	Low-quality	14.02	0
P10_NODE_18994_length_5218_cov_0.954037	5218	No	NA	12	1	0	Low-quality	18.5	0
P1_NODE_13787_length_5219_cov_1.091320	5219	No	NA	5	1	0	Low-quality	0.47	0
P10_NODE_18983_length_5219_cov_0.962097	5219	No	NA	11	2	2	Low-quality	6.53	0
P5_NODE_169_length_5219_cov_1.315593	5219	No	NA	7	3	0	Low-quality	9.61	0
P6_NODE_12798_length_5220_cov_1.280974	5220	No	NA	6	2	0	Low-quality	1.17	0
P10_NODE_18973_length_5220_cov_3.966621	5220	No	NA	7	4	0	Low-quality	2.3	0
P8_NODE_18268_length_5220_cov_1.214608	5220	No	NA	4	4	0	Low-quality	2.78	0
P9_NODE_20882_length_5220_cov_0.572551	5220	No	NA	14	4	0	Low-quality	2.78	0
P10_NODE_18976_length_5220_cov_1.248576	5220	Yes	2737	8	1	1	Low-quality	3.13	47.57
P10_NODE_18974_length_5220_cov_2.025918	5220	No	NA	10	2	0	Low-quality	8.99	0
P1_NODE_13781_length_5220_cov_2.843511	5220	No	NA	6	2	0	Low-quality	9.74	0
P8_NODE_18262_length_5221_cov_1.999018	5221	Yes	3538	5	1	1	Low-quality	2.51	32.24
P8_NODE_18260_length_5221_cov_2.720652	5221	Yes	4754	7	2	1	Low-quality	3.55	8.94
P9_NODE_20869_length_5221_cov_0.801924	5221	No	NA	7	3	0	Low-quality	8.76	0
P1_NODE_13777_length_5222_cov_1.404122	5222	No	NA	6	1	0	Low-quality	21.27	0
P10_NODE_18961_length_5223_cov_2.253925	5223	No	NA	7	4	0	Low-quality	2.52	0
P9_NODE_20856_length_5223_cov_0.862637	5223	No	NA	12	6	0	Low-quality	12.4	0
P9_NODE_20857_length_5223_cov_0.851845	5223	No	NA	13	5	0	Low-quality	13.29	0
P2_NODE_8455_length_5223_cov_1.185047	5223	No	NA	7	0	0	Not-determined	NA	0
P7_NODE_17535_length_5223_cov_3.027473	5223	No	NA	10	0	0	Not-determined	NA	0
P9_NODE_20852_length_5224_cov_0.741613	5224	No	NA	9	2	0	Low-quality	2.27	0
P8_NODE_18250_length_5224_cov_0.824995	5224	No	NA	10	2	0	Low-quality	4.88	0
P10_NODE_18955_length_5224_cov_2.235040	5224	No	NA	5	1	0	Low-quality	7.2	0
P3_NODE_6048_length_5224_cov_1.134785	5224	No	NA	4	1	0	Low-quality	9.38	0
P8_NODE_18246_length_5224_cov_2.738866	5224	No	NA	11	2	0	Low-quality	11.81	0
P8_NODE_18245_length_5224_cov_3.121248	5224	No	NA	5	2	0	Low-quality	15.91	0
P8_NODE_18238_length_5225_cov_2.173009	5225	No	NA	5	1	0	Low-quality	1.28	0
P8_NODE_18243_length_5225_cov_0.914869	5225	No	NA	8	2	0	Low-quality	3.12	0
P8_NODE_18239_length_5225_cov_1.438211	5225	No	NA	4	4	0	Low-quality	8.66	0
P9_NODE_20838_length_5225_cov_1.034523	5225	No	NA	7	2	0	Low-quality	14.92	0
P8_NODE_18240_length_5225_cov_1.267164	5225	No	NA	6	0	0	Not-determined	NA	0
P1_NODE_13760_length_5226_cov_2.025103	5226	No	NA	12	2	0	Low-quality	8.93	0
P6_NODE_12782_length_5226_cov_1.134536	5226	No	NA	7	0	0	Not-determined	NA	0
P3_NODE_6043_length_5227_cov_0.771765	5227	No	NA	10	2	0	Low-quality	2.79	0
P1_NODE_13759_length_5227_cov_1.208039	5227	No	NA	12	4	0	Low-quality	3.1	0
P8_NODE_18227_length_5227_cov_1.826275	5227	No	NA	16	3	0	Low-quality	4.51	0
P8_NODE_18228_length_5227_cov_1.595098	5227	No	NA	7	1	0	Low-quality	7.86	0
P9_NODE_20824_length_5227_cov_0.929020	5227	No	NA	14	2	0	Low-quality	8.58	0
P9_NODE_20829_length_5227_cov_0.758627	5227	No	NA	8	1	0	Low-quality	14.19	0
P6_NODE_12775_length_5227_cov_2.335882	5227	No	NA	5	2	0	Low-quality	18.69	0
P10_NODE_18932_length_5227_cov_3.935882	5227	No	NA	6	0	0	Not-determined	NA	0
P10_NODE_18934_length_5227_cov_2.214118	5227	No	NA	4	0	0	Not-determined	NA	0
P3_NODE_6041_length_5227_cov_1.130588	5227	No	NA	8	0	0	Not-determined	NA	0
P9_NODE_20816_length_5228_cov_1.465791	5228	No	NA	12	8	0	Low-quality	2.69	0
P1_NODE_13756_length_5228_cov_1.183297	5228	No	NA	8	1	0	Low-quality	12.71	0
P10_NODE_18927_length_5228_cov_2.167026	5228	No	NA	9	3	0	Low-quality	16.82	0
P6_NODE_12764_length_5229_cov_1.158369	5229	No	NA	10	2	0	Low-quality	8.4	0
P1_NODE_13748_length_5229_cov_4.914347	5229	No	NA	8	1	0	Low-quality	14.38	0
P3_NODE_6036_length_5229_cov_1.038220	5229	No	NA	11	0	1	Not-determined	NA	0
P10_NODE_18917_length_5230_cov_1.275720	5230	No	NA	9	1	0	Low-quality	8.56	0
P8_NODE_18215_length_5230_cov_0.908093	5230	No	NA	9	3	0	Low-quality	12.24	0
P2_NODE_8442_length_5230_cov_0.806780	5230	No	NA	8	2	1	Low-quality	12.71	0
P3_NODE_6028_length_5230_cov_1.624731	5230	No	NA	14	0	0	Not-determined	NA	0
P7_NODE_17500_length_5231_cov_1.903997	5231	No	NA	6	0	0	Low-quality	1.78	0
P8_NODE_18208_length_5231_cov_1.125000	5231	No	NA	8	6	0	Low-quality	2.86	0
P10_NODE_18913_length_5231_cov_1.509600	5231	No	NA	11	0	0	Low-quality	3.04	0
P8_NODE_18206_length_5231_cov_1.413205	5231	No	NA	5	1	0	Low-quality	11.8	0
P2_NODE_8435_length_5231_cov_14.549569	5231	No	NA	6	2	0	Low-quality	14.38	0
P2_NODE_8437_length_5231_cov_1.408111	5231	No	NA	7	0	0	Not-determined	NA	0
P3_NODE_6025_length_5232_cov_1.026445	5232	No	NA	3	1	0	Low-quality	1.28	0
P10_NODE_18899_length_5232_cov_1.490695	5232	Yes	3805	8	2	1	Low-quality	1.95	27.27
P10_NODE_18898_length_5232_cov_1.853673	5232	No	NA	5	1	0	Low-quality	7.83	0
P10_NODE_18907_length_5232_cov_0.598433	5232	No	NA	10	1	0	Low-quality	8.79	0
P9_NODE_20798_length_5232_cov_0.846817	5232	No	NA	8	4	0	Low-quality	8.89	0
P8_NODE_18201_length_5232_cov_1.401175	5232	No	NA	9	2	0	Low-quality	9.36	0
P3_NODE_6026_length_5232_cov_0.917140	5232	No	NA	9	0	0	Not-determined	NA	0
P9_NODE_20784_length_5234_cov_0.967300	5234	No	NA	8	2	0	Low-quality	2.96	0
P2_NODE_8431_length_5234_cov_2.802428	5234	No	NA	6	1	0	Low-quality	12.85	0
P10_NODE_18880_length_5235_cov_1.811081	5235	No	NA	4	0	0	Low-quality	1.65	0
P2_NODE_8429_length_5235_cov_0.983751	5235	No	NA	15	1	0	Low-quality	5.88	0
P3_NODE_6018_length_5235_cov_1.225333	5235	No	NA	6	2	0	Low-quality	9.81	0
P8_NODE_18186_length_5235_cov_3.103955	5235	No	NA	7	2	0	Low-quality	16.63	0
P3_NODE_6020_length_5235_cov_0.707126	5235	No	NA	7	2	0	Low-quality	18.75	0
P9_NODE_20783_length_5235_cov_0.427956	5235	No	NA	5	0	0	Not-determined	NA	0
P9_NODE_20776_length_5235_cov_1.395067	5235	No	NA	13	0	0	Not-determined	NA	0
P7_NODE_17478_length_5236_cov_1.201996	5236	No	NA	15	1	2	Low-quality	4.43	0
P8_NODE_18184_length_5236_cov_0.944216	5236	No	NA	7	2	0	Low-quality	8.86	0
P3_NODE_6016_length_5236_cov_1.082012	5236	No	NA	8	2	0	Low-quality	9.49	0
P8_NODE_18177_length_5236_cov_56.338618	5236	No	NA	9	2	0	Low-quality	13.51	0
P8_NODE_18178_length_5236_cov_4.556078	5236	No	NA	6	1	0	Low-quality	15.1	0
P10_NODE_18878_length_5236_cov_0.799569	5236	No	NA	10	0	0	Not-determined	NA	0
P8_NODE_18176_length_5237_cov_1.030724	5237	No	NA	8	2	0	Low-quality	2.77	0
P1_NODE_13726_length_5237_cov_1.741487	5237	No	NA	8	4	0	Low-quality	2.86	0
P10_NODE_18873_length_5237_cov_1.321135	5237	No	NA	12	2	0	Low-quality	5.68	0
P8_NODE_18169_length_5238_cov_0.867932	5238	No	NA	7	3	0	Low-quality	2.19	0
P8_NODE_18165_length_5238_cov_1.074545	5238	No	NA	7	2	0	Low-quality	3.57	0
P6_NODE_12727_length_5238_cov_1.561730	5238	No	NA	10	2	0	Low-quality	4.38	0
P1_NODE_13724_length_5238_cov_0.752690	5238	No	NA	4	1	0	Low-quality	4.79	0
P7_NODE_17463_length_5238_cov_2.522403	5238	No	NA	14	3	0	Low-quality	7.3	0
P9_NODE_20754_length_5238_cov_1.624927	5238	No	NA	7	4	0	Low-quality	11.65	0
P8_NODE_18167_length_5238_cov_1.019370	5238	No	NA	9	3	0	Low-quality	14.81	0
P7_NODE_17467_length_5238_cov_1.111133	5238	No	NA	11	3	0	Low-quality	15.64	0
P7_NODE_17464_length_5238_cov_1.520055	5238	No	NA	5	0	0	Not-determined	NA	0
P7_NODE_17455_length_5239_cov_1.479460	5239	No	NA	10	5	0	Low-quality	2.3	0
P6_NODE_12723_length_5239_cov_1.070031	5239	No	NA	5	4	0	Low-quality	2.78	0
P8_NODE_18157_length_5239_cov_2.215767	5239	No	NA	5	2	0	Low-quality	8.28	0
P3_NODE_6006_length_5239_cov_2.223787	5239	No	NA	10	5	0	Low-quality	10.09	0
P3_NODE_6007_length_5239_cov_1.763498	5239	No	NA	7	2	0	Low-quality	13.05	0
P9_NODE_20742_length_5240_cov_6.080579	5240	No	NA	8	2	0	Low-quality	3.67	0
P10_NODE_18855_length_5240_cov_1.449834	5240	No	NA	10	1	0	Low-quality	4.69	0
P10_NODE_18856_length_5240_cov_1.114414	5240	No	NA	7	0	0	Low-quality	7.19	0
P8_NODE_18152_length_5240_cov_1.993350	5240	No	NA	11	2	0	Low-quality	8.97	0
P1_NODE_13711_length_5241_cov_0.659366	5241	No	NA	13	1	0	Low-quality	2.11	0
P8_NODE_18147_length_5241_cov_1.316386	5241	No	NA	8	4	0	Low-quality	14.87	0
P8_NODE_18137_length_5242_cov_1.664907	5242	No	NA	7	5	0	Low-quality	1.43	0
P8_NODE_18138_length_5242_cov_1.414858	5242	No	NA	6	1	0	Low-quality	2.25	0
P7_NODE_17441_length_5242_cov_2.420528	5242	No	NA	9	2	0	Low-quality	9.44	0
P1_NODE_13703_length_5242_cov_1.420528	5242	No	NA	7	3	0	Low-quality	12.83	0
P7_NODE_17445_length_5242_cov_0.967155	5242	No	NA	7	0	0	Not-determined	NA	0
P10_NODE_18832_length_5243_cov_2.866888	5243	No	NA	10	4	0	Low-quality	2.37	0
P10_NODE_18838_length_5243_cov_1.265833	5243	No	NA	14	2	0	Low-quality	2.57	0
P8_NODE_18134_length_5243_cov_1.476544	5243	No	NA	6	4	0	Low-quality	2.82	0
P8_NODE_18136_length_5243_cov_1.277561	5243	No	NA	4	4	0	Low-quality	8.62	0
P2_NODE_8404_length_5243_cov_1.137803	5243	No	NA	10	4	0	Low-quality	11.62	0
P5_NODE_166_length_5243_cov_8.068022	5243	No	NA	8	6	0	Low-quality	11.66	0
P2_NODE_8405_length_5243_cov_1.013096	5243	No	NA	8	3	0	Low-quality	13.83	0
P8_NODE_18130_length_5243_cov_8.971462	5243	No	NA	17	2	0	Low-quality	14.42	0
P1_NODE_13698_length_5243_cov_4.071540	5243	No	NA	10	0	0	Not-determined	NA	0
P3_NODE_5999_length_5243_cov_1.052776	5243	No	NA	13	0	0	Not-determined	NA	0
P8_NODE_18124_length_5244_cov_7.303498	5244	No	NA	5	2	0	Low-quality	6.23	0
P9_NODE_20724_length_5244_cov_1.881180	5244	No	NA	5	1	0	Low-quality	9.5	0
P9_NODE_20722_length_5244_cov_11.430330	5244	No	NA	7	0	0	Low-quality	14.97	0
P7_NODE_17435_length_5244_cov_0.742818	5244	No	NA	8	1	0	Low-quality	15.22	0
P8_NODE_18125_length_5244_cov_2.952707	5244	No	NA	6	0	0	Not-determined	NA	0
P2_NODE_8394_length_5245_cov_1.426143	5245	No	NA	5	1	0	Low-quality	0.43	0
P9_NODE_20717_length_5245_cov_1.430246	5245	No	NA	9	1	0	Low-quality	1.47	0
P2_NODE_8391_length_5245_cov_9.642243	5245	No	NA	18	0	0	Not-determined	NA	0
P9_NODE_20713_length_5246_cov_0.874390	5246	No	NA	11	5	0	Low-quality	2.94	0
P8_NODE_18111_length_5246_cov_2.005470	5246	No	NA	11	2	0	Low-quality	6.89	0
P10_NODE_18816_length_5247_cov_1.166016	5247	No	NA	9	2	0	Low-quality	9.79	0
P6_NODE_12691_length_5248_cov_1.274946	5248	No	NA	10	6	0	Low-quality	11.84	0
P10_NODE_18811_length_5248_cov_0.875024	5248	No	NA	6	3	0	Low-quality	14.29	0
P9_NODE_20704_length_5248_cov_0.713533	5248	No	NA	5	1	0	Low-quality	15.85	0
P9_NODE_20706_length_5248_cov_0.688342	5248	No	NA	4	0	0	Not-determined	NA	0
P8_NODE_18097_length_5249_cov_0.967200	5249	No	NA	8	1	0	Low-quality	1.53	0
P10_NODE_18805_length_5249_cov_0.953729	5249	No	NA	6	2	0	Low-quality	3.39	0
P10_NODE_18807_length_5249_cov_0.724522	5249	No	NA	10	2	0	Low-quality	6.23	0
P9_NODE_20697_length_5249_cov_0.994338	5249	No	NA	9	4	0	Low-quality	11.16	0
P2_NODE_8380_length_5249_cov_3.027528	5249	No	NA	10	4	0	Low-quality	12.53	0
P3_NODE_5984_length_5249_cov_1.188012	5249	No	NA	6	5	0	Low-quality	12.86	0
P9_NODE_20692_length_5249_cov_2.389106	5249	No	NA	12	0	0	Not-determined	NA	0
P10_NODE_18792_length_5250_cov_4.328518	5250	No	NA	16	0	0	Not-determined	NA	0
P8_NODE_18090_length_5251_cov_0.882514	5251	No	NA	6	3	0	Low-quality	2.09	0
P9_NODE_20680_length_5251_cov_0.999219	5251	No	NA	5	4	0	Low-quality	2.53	0
P8_NODE_18089_length_5251_cov_2.581967	5251	No	NA	5	1	0	Low-quality	7.04	0
P9_NODE_20682_length_5251_cov_0.892467	5251	No	NA	13	3	0	Low-quality	7.78	0
P10_NODE_18787_length_5251_cov_1.182279	5251	No	NA	11	0	0	Not-determined	NA	0
P10_NODE_18786_length_5252_cov_0.989463	5252	No	NA	6	1	0	Low-quality	2.33	0
P7_NODE_17392_length_5252_cov_0.749659	5252	No	NA	9	1	0	Low-quality	9.32	0
P1_NODE_13672_length_5252_cov_6.222049	5252	No	NA	6	0	0	Low-quality	10.45	0
P10_NODE_18783_length_5252_cov_1.332683	5252	No	NA	8	5	0	Low-quality	11.85	0
P10_NODE_18780_length_5252_cov_2.211122	5252	No	NA	9	1	0	Low-quality	12.9	0
P3_NODE_5976_length_5253_cov_1.047405	5253	Yes	2156	7	1	1	Low-quality	5.24	58.96
P1_NODE_13668_length_5253_cov_3.097542	5253	No	NA	8	3	0	Low-quality	16.48	0
P7_NODE_17382_length_5254_cov_0.692803	5254	No	NA	8	4	0	Low-quality	9.2	0
P10_NODE_18765_length_5254_cov_0.910864	5254	No	NA	4	1	0	Low-quality	14.95	0
P8_NODE_18076_length_5254_cov_9.485469	5254	No	NA	5	1	0	Low-quality	25.29	0
P10_NODE_18760_length_5254_cov_1.504779	5254	No	NA	5	0	0	Not-determined	NA	0
P10_NODE_18758_length_5255_cov_0.815913	5255	No	NA	4	2	0	Low-quality	7.42	0
P9_NODE_20654_length_5255_cov_1.806552	5255	No	NA	4	2	0	Low-quality	11.77	0
P8_NODE_18073_length_5255_cov_1.189353	5255	No	NA	5	1	0	Low-quality	14.6	0
P1_NODE_13658_length_5256_cov_0.986937	5256	No	NA	7	1	0	Low-quality	2.8	0
P8_NODE_18065_length_5256_cov_1.697797	5256	No	NA	10	2	0	Low-quality	6.81	0
P5_NODE_165_length_5256_cov_1.712030	5256	No	NA	10	1	0	Low-quality	7.36	0
P8_NODE_18067_length_5256_cov_1.281731	5256	No	NA	7	5	0	Low-quality	14.37	0
P9_NODE_20647_length_5256_cov_1.638331	5256	No	NA	5	2	0	Low-quality	16.27	0
P9_NODE_20646_length_5257_cov_0.424366	5257	No	NA	13	0	0	Low-quality	2.88	0
P9_NODE_20645_length_5257_cov_0.640351	5257	No	NA	9	2	0	Low-quality	10.87	0
P3_NODE_5967_length_5257_cov_1.444639	5257	No	NA	6	2	0	Low-quality	12.22	0
P3_NODE_5969_length_5257_cov_0.812086	5257	No	NA	7	0	0	Not-determined	NA	0
P10_NODE_18744_length_5258_cov_1.508478	5258	No	NA	8	1	0	Low-quality	2.08	0
P7_NODE_17367_length_5258_cov_0.940752	5258	No	NA	8	2	0	Low-quality	7.66	0
P10_NODE_18746_length_5258_cov_1.196063	5258	No	NA	5	1	0	Low-quality	10.5	0
P9_NODE_20638_length_5258_cov_0.811733	5258	No	NA	9	0	0	Not-determined	NA	0
P7_NODE_17360_length_5259_cov_1.085737	5259	No	NA	20	1	0	Low-quality	3.76	0
P1_NODE_13640_length_5259_cov_2.522603	5259	No	NA	9	1	0	Low-quality	3.77	0
P8_NODE_18050_length_5259_cov_2.141855	5259	No	NA	8	1	0	Low-quality	5.75	0
P9_NODE_20629_length_5259_cov_1.672253	5259	No	NA	10	2	0	Low-quality	6.65	0
P2_NODE_8362_length_5259_cov_1.878995	5259	No	NA	8	1	0	Low-quality	8.19	0
P1_NODE_13643_length_5259_cov_0.840998	5259	No	NA	6	3	0	Low-quality	14.53	0
P10_NODE_18735_length_5260_cov_0.677771	5260	No	NA	7	3	0	Low-quality	2.63	0
P10_NODE_18731_length_5260_cov_4.183713	5260	No	NA	6	2	0	Low-quality	6.57	0
P6_NODE_12640_length_5260_cov_1.253263	5260	No	NA	3	3	0	Low-quality	9.78	0
P10_NODE_18732_length_5260_cov_1.385155	5260	No	NA	5	1	0	Low-quality	10.13	0
P9_NODE_20624_length_5260_cov_0.686343	5260	No	NA	8	1	0	Low-quality	11.05	0
P9_NODE_20619_length_5260_cov_1.041496	5260	No	NA	7	1	0	Low-quality	12.2	0
P8_NODE_18049_length_5260_cov_0.949347	5260	No	NA	14	0	0	Low-quality	13.31	0
P8_NODE_18047_length_5260_cov_1.588740	5260	No	NA	9	4	0	Low-quality	14.79	0
P9_NODE_20620_length_5260_cov_1.038184	5260	No	NA	7	0	0	Not-determined	NA	0
P7_NODE_17354_length_5261_cov_3.219127	5261	No	NA	16	1	0	Low-quality	1.51	0
P10_NODE_18727_length_5261_cov_1.367355	5261	No	NA	6	6	0	Low-quality	2.02	0
P9_NODE_20615_length_5261_cov_1.144916	5261	Yes	4307	10	2	1	Low-quality	3.23	18.13
P8_NODE_18036_length_5261_cov_4.611998	5261	No	NA	5	2	0	Low-quality	11.86	0
P8_NODE_18037_length_5261_cov_2.191663	5261	No	NA	6	0	0	Low-quality	14.12	0
P3_NODE_5958_length_5261_cov_10.590573	5261	No	NA	5	1	0	Low-quality	14.16	0
P7_NODE_17345_length_5262_cov_3.317429	5262	No	NA	8	1	0	Low-quality	2.15	0
P9_NODE_20610_length_5262_cov_0.997079	5262	No	NA	7	5	0	Low-quality	2.79	0
P8_NODE_18030_length_5262_cov_0.991237	5262	No	NA	12	1	1	Low-quality	4.21	0
P9_NODE_20607_length_5262_cov_1.073028	5262	No	NA	6	2	0	Low-quality	6.29	0
P10_NODE_18721_length_5262_cov_1.908471	5262	No	NA	16	2	0	Low-quality	7.82	0
P10_NODE_18725_length_5262_cov_0.665433	5262	No	NA	8	1	0	Low-quality	11.49	0
P9_NODE_20606_length_5262_cov_1.259396	5262	No	NA	7	3	0	Low-quality	11.9	0
P8_NODE_18031_length_5262_cov_0.987342	5262	No	NA	17	5	0	Low-quality	14.97	0
P8_NODE_18026_length_5262_cov_5.514898	5262	No	NA	10	6	0	Complete	100	0
P9_NODE_20602_length_5263_cov_0.951713	5263	No	NA	10	6	0	Low-quality	3.06	0
P10_NODE_18718_length_5263_cov_1.210670	5263	No	NA	14	4	0	Low-quality	7.73	0
P10_NODE_18720_length_5263_cov_0.739875	5263	No	NA	8	0	0	Low-quality	12.86	0
P9_NODE_20596_length_5264_cov_1.025696	5264	No	NA	17	1	0	Low-quality	3.13	0
P8_NODE_18020_length_5264_cov_1.487055	5264	No	NA	16	2	0	Low-quality	3.18	0
P10_NODE_18715_length_5264_cov_2.424178	5264	No	NA	10	3	0	Low-quality	3.66	0
P9_NODE_20594_length_5264_cov_1.206151	5264	No	NA	10	2	0	Low-quality	6.56	0
P9_NODE_20595_length_5264_cov_1.127312	5264	No	NA	9	6	0	Low-quality	11.64	0
P7_NODE_17335_length_5265_cov_1.112106	5265	No	NA	5	1	0	Low-quality	6.17	0
P8_NODE_18015_length_5265_cov_0.743869	5265	No	NA	4	3	0	Low-quality	9.69	0
P10_NODE_18713_length_5265_cov_0.639743	5265	No	NA	8	3	0	Low-quality	14.02	0
P3_NODE_5948_length_5265_cov_1.166602	5265	No	NA	14	5	0	Low-quality	15.95	0
P6_NODE_12626_length_5265_cov_1.344881	5265	No	NA	5	4	0	Low-quality	22.89	0
P8_NODE_18003_length_5266_cov_1.945709	5266	No	NA	10	1	0	Low-quality	0.96	0
P1_NODE_13615_length_5266_cov_0.717844	5266	No	NA	6	5	0	Low-quality	12.04	0
P3_NODE_5944_length_5266_cov_2.165986	5266	No	NA	7	3	0	Low-quality	14.65	0
P3_NODE_5947_length_5266_cov_0.702082	5266	No	NA	6	0	0	Not-determined	NA	0
P9_NODE_20577_length_5267_cov_0.741051	5267	No	NA	11	1	0	Low-quality	4.68	0
P1_NODE_13606_length_5267_cov_0.989883	5267	No	NA	9	2	1	Low-quality	6.03	0
P3_NODE_5942_length_5267_cov_0.961868	5267	No	NA	9	5	0	Low-quality	10.76	0
P9_NODE_20572_length_5268_cov_0.582961	5268	No	NA	12	2	0	Low-quality	2.91	0
P9_NODE_20569_length_5268_cov_0.789146	5268	No	NA	19	12	0	Low-quality	2.96	0
P2_NODE_8336_length_5268_cov_7.723206	5268	No	NA	14	1	0	Low-quality	5.18	0
P10_NODE_18695_length_5268_cov_1.246450	5268	No	NA	10	2	0	Low-quality	8.86	0
P1_NODE_13602_length_5268_cov_1.418401	5268	No	NA	5	0	0	Low-quality	12.51	0
P10_NODE_18691_length_5268_cov_10.983272	5268	No	NA	11	4	0	Low-quality	13.67	0
P8_NODE_17993_length_5268_cov_2.892239	5268	No	NA	6	4	0	Low-quality	14.5	0
P9_NODE_20571_length_5268_cov_0.680412	5268	No	NA	11	0	0	Not-determined	NA	0
P9_NODE_20570_length_5268_cov_0.720093	5268	No	NA	4	0	0	Not-determined	NA	0
P2_NODE_8334_length_5269_cov_1.130105	5269	No	NA	8	3	0	Low-quality	3.98	0
P10_NODE_18689_length_5269_cov_0.810385	5269	No	NA	13	4	0	Low-quality	11.73	0
P8_NODE_17992_length_5269_cov_0.878452	5269	No	NA	18	0	1	Not-determined	NA	0
P8_NODE_17991_length_5269_cov_0.940101	5269	No	NA	16	0	0	Not-determined	NA	0
P10_NODE_18683_length_5270_cov_1.166634	5270	No	NA	12	1	0	Low-quality	2.09	0
P9_NODE_20558_length_5270_cov_0.550457	5270	No	NA	4	2	0	Low-quality	2.41	0
P10_NODE_18682_length_5270_cov_1.179467	5270	No	NA	10	3	0	Low-quality	8.14	0
P9_NODE_20554_length_5270_cov_1.158468	5270	No	NA	7	4	0	Low-quality	14.68	0
P6_NODE_12601_length_5271_cov_1.442846	5271	No	NA	6	4	0	Low-quality	2.8	0
P9_NODE_20545_length_5271_cov_1.074650	5271	Yes	3481	6	3	1	Low-quality	6.41	33.96
P9_NODE_20548_length_5271_cov_0.972784	5271	No	NA	5	2	0	Low-quality	12.38	0
P8_NODE_17979_length_5271_cov_1.609642	5271	No	NA	11	2	0	Low-quality	13.25	0
P10_NODE_18664_length_5272_cov_1.374150	5272	No	NA	6	1	0	Low-quality	1.33	0
P2_NODE_8327_length_5272_cov_1.063362	5272	No	NA	8	3	0	Low-quality	4.06	0
P6_NODE_12593_length_5272_cov_1.477940	5272	No	NA	3	3	0	Low-quality	10.28	0
P9_NODE_20538_length_5273_cov_0.450447	5273	Yes	3835	5	2	1	Low-quality	2.05	27.27
P7_NODE_17300_length_5273_cov_1.081228	5273	No	NA	12	4	0	Low-quality	5.35	0
P2_NODE_8325_length_5273_cov_1.333852	5273	No	NA	7	1	0	Low-quality	5.48	0
P8_NODE_17964_length_5273_cov_1.747765	5273	No	NA	6	1	0	Low-quality	9.2	0
P6_NODE_12589_length_5273_cov_1.713175	5273	No	NA	8	3	0	Low-quality	17.68	0
P10_NODE_18658_length_5274_cov_0.685448	5274	No	NA	9	1	0	Low-quality	1.79	0
P3_NODE_5925_length_5274_cov_11.758306	5274	No	NA	11	2	0	Low-quality	6.03	0
P8_NODE_17960_length_5274_cov_1.371090	5274	No	NA	6	6	0	Low-quality	11.11	0
P1_NODE_13586_length_5274_cov_1.019235	5274	No	NA	6	4	0	Low-quality	13.49	0
P8_NODE_17961_length_5274_cov_1.281718	5274	No	NA	15	0	0	Not-determined	NA	0
P8_NODE_17955_length_5275_cov_1.538850	5275	No	NA	5	1	0	Low-quality	2.2	0
P10_NODE_18653_length_5275_cov_0.896465	5275	No	NA	11	2	0	Low-quality	3.17	0
P8_NODE_17957_length_5275_cov_1.145493	5275	No	NA	4	0	0	Low-quality	4.34	0
P9_NODE_20525_length_5275_cov_0.742036	5275	No	NA	7	3	0	Low-quality	4.86	0
P6_NODE_12585_length_5275_cov_0.731546	5275	No	NA	4	2	0	Low-quality	4.92	0
P2_NODE_8319_length_5275_cov_52.520202	5275	No	NA	6	1	0	Low-quality	10.56	0
P10_NODE_18646_length_5275_cov_1.588772	5275	No	NA	7	4	0	Low-quality	13.21	0
P10_NODE_18644_length_5275_cov_29.294289	5275	No	NA	11	0	0	Not-determined	NA	0
P3_NODE_5921_length_5276_cov_0.929501	5276	No	NA	9	2	0	Low-quality	3.09	0
P10_NODE_18638_length_5276_cov_1.328996	5276	No	NA	7	0	0	Low-quality	12.08	0
P3_NODE_5920_length_5276_cov_1.683628	5276	No	NA	7	2	0	Medium-quality	65.86	0
P10_NODE_18628_length_5277_cov_1.826990	5277	No	NA	6	1	0	Low-quality	1.25	0
P10_NODE_18630_length_5277_cov_1.296699	5277	No	NA	9	2	0	Low-quality	3.6	0
P3_NODE_5918_length_5277_cov_2.356699	5277	No	NA	11	1	0	Low-quality	3.98	0
P8_NODE_17944_length_5277_cov_3.250874	5277	No	NA	14	2	0	Low-quality	5.44	0
P8_NODE_17947_length_5277_cov_1.565243	5277	No	NA	5	2	0	Low-quality	7.93	0
P7_NODE_17279_length_5277_cov_0.875922	5277	No	NA	11	3	0	Low-quality	10.41	0
P8_NODE_17943_length_5277_cov_3.972233	5277	No	NA	7	4	0	Low-quality	13.41	0
P10_NODE_18629_length_5277_cov_1.653786	5277	No	NA	10	4	0	Low-quality	16.3	0
P1_NODE_13572_length_5278_cov_1.692099	5278	No	NA	12	1	2	Low-quality	2.15	0
P8_NODE_17937_length_5278_cov_1.619297	5278	No	NA	4	3	0	Low-quality	2.95	0
P2_NODE_8315_length_5278_cov_0.823918	5278	No	NA	11	3	0	Low-quality	5.56	0
P8_NODE_17940_length_5278_cov_0.770724	5278	No	NA	6	3	0	Low-quality	7.23	0
P9_NODE_20504_length_5278_cov_1.421472	5278	No	NA	13	1	0	Low-quality	17.71	0
P1_NODE_13565_length_5279_cov_1.212151	5279	No	NA	15	2	0	Low-quality	4.46	0
P9_NODE_20499_length_5279_cov_1.672360	5279	No	NA	8	1	0	Low-quality	5.93	0
P10_NODE_18614_length_5279_cov_1.811724	5279	No	NA	3	0	0	Low-quality	6.09	0
P3_NODE_5915_length_5279_cov_1.221079	5279	No	NA	7	1	0	Low-quality	6.92	0
P1_NODE_13567_length_5279_cov_0.770769	5279	No	NA	5	1	0	Low-quality	11.51	0
P8_NODE_17929_length_5279_cov_1.789596	5279	No	NA	4	0	0	Not-determined	NA	0
P8_NODE_17923_length_5280_cov_1.553658	5280	No	NA	10	2	0	Low-quality	3.31	0
P7_NODE_17256_length_5280_cov_1.479138	5280	No	NA	11	3	0	Low-quality	7.08	0
P8_NODE_17918_length_5280_cov_3.427518	5280	No	NA	7	2	0	Low-quality	7.33	0
P10_NODE_18612_length_5280_cov_0.519503	5280	No	NA	13	5	0	Low-quality	10.55	0
P9_NODE_20490_length_5281_cov_0.646488	5281	No	NA	8	2	0	Low-quality	10.82	0
P8_NODE_17913_length_5281_cov_5.576445	5281	No	NA	6	1	0	Low-quality	11.92	0
P10_NODE_18605_length_5281_cov_1.000000	5281	No	NA	9	3	0	Low-quality	15.93	0
P9_NODE_20471_length_5282_cov_1.253152	5282	No	NA	16	3	0	Low-quality	2.19	0
P8_NODE_17909_length_5282_cov_1.373812	5282	No	NA	7	1	0	Low-quality	2.65	0
P6_NODE_12551_length_5282_cov_0.751891	5282	No	NA	7	5	0	Low-quality	2.76	0
P7_NODE_17243_length_5282_cov_0.860912	5282	No	NA	12	2	0	Low-quality	7.39	0
P8_NODE_17908_length_5282_cov_1.468283	5282	No	NA	14	4	0	Low-quality	14.76	0
P9_NODE_20466_length_5283_cov_0.743212	5283	No	NA	17	2	0	Low-quality	3.95	0
P7_NODE_17238_length_5283_cov_3.029286	5283	No	NA	6	1	0	Low-quality	15.57	0
P10_NODE_18597_length_5283_cov_0.680566	5283	No	NA	7	0	2	Not-determined	NA	0
P9_NODE_20455_length_5284_cov_1.026954	5284	Yes	4470	5	1	1	Low-quality	4.77	15.4
P10_NODE_18589_length_5284_cov_2.949001	5284	No	NA	11	2	0	Low-quality	6.95	0
P8_NODE_17898_length_5284_cov_1.072135	5284	No	NA	5	1	0	Low-quality	10.02	0
P10_NODE_18592_length_5284_cov_1.551290	5284	No	NA	7	4	0	Low-quality	12.46	0
P8_NODE_17901_length_5284_cov_0.498158	5284	No	NA	7	1	0	Low-quality	13.65	0
P9_NODE_20447_length_5285_cov_1.257270	5285	No	NA	16	3	0	Low-quality	11.63	0
P10_NODE_18586_length_5285_cov_1.294494	5285	No	NA	11	3	0	Low-quality	13.29	0
P8_NODE_17895_length_5285_cov_1.243117	5285	No	NA	9	0	0	Not-determined	NA	0
P3_NODE_5906_length_5286_cov_1.799186	5286	No	NA	6	1	0	Low-quality	2.35	0
P8_NODE_17891_length_5286_cov_1.466369	5286	No	NA	11	1	0	Low-quality	4.81	0
P7_NODE_17222_length_5286_cov_1.035278	5286	No	NA	9	2	0	Low-quality	5.7	0
P10_NODE_18580_length_5287_cov_0.504457	5287	No	NA	11	8	0	Low-quality	2.84	0
P8_NODE_17882_length_5287_cov_2.375000	5287	No	NA	10	3	0	Low-quality	2.95	0
P1_NODE_13535_length_5288_cov_1.051734	5288	No	NA	9	1	0	Low-quality	3.24	0
P7_NODE_17206_length_5288_cov_1.002713	5288	No	NA	5	1	0	Low-quality	5.41	0
P8_NODE_17873_length_5288_cov_1.964929	5288	No	NA	4	2	0	Low-quality	6.97	0
P1_NODE_13534_length_5288_cov_1.237938	5288	No	NA	13	4	0	Low-quality	12.73	0
P8_NODE_17872_length_5288_cov_2.750436	5288	No	NA	5	1	0	Low-quality	15.02	0
P8_NODE_17871_length_5289_cov_0.681131	5289	No	NA	12	1	2	Low-quality	2.68	0
P3_NODE_5902_length_5289_cov_0.983727	5289	No	NA	7	3	0	Low-quality	2.71	0
P9_NODE_20417_length_5289_cov_1.318094	5289	Yes	4377	7	1	1	Low-quality	5.54	17.24
P10_NODE_18565_length_5289_cov_1.874080	5289	No	NA	11	1	0	Low-quality	8.57	0
P10_NODE_18563_length_5289_cov_2.169120	5289	No	NA	16	6	0	Low-quality	16.51	0
P8_NODE_17866_length_5290_cov_6.583382	5290	No	NA	14	2	0	Low-quality	3.96	0
P3_NODE_5899_length_5290_cov_1.467558	5290	No	NA	6	2	0	Low-quality	8.76	0
P10_NODE_18562_length_5290_cov_0.864807	5290	No	NA	6	0	0	Not-determined	NA	0
P1_NODE_13527_length_5290_cov_0.659307	5290	No	NA	8	0	0	Not-determined	NA	0
P9_NODE_20412_length_5290_cov_0.663568	5290	No	NA	12	0	0	Not-determined	NA	0
P6_NODE_12521_length_5291_cov_1.123354	5291	No	NA	8	1	0	Low-quality	8.43	0
P10_NODE_18557_length_5291_cov_1.119094	5291	No	NA	15	7	0	Low-quality	8.76	0
P9_NODE_20399_length_5292_cov_12.267570	5292	No	NA	11	1	0	Low-quality	1.45	0
P10_NODE_18552_length_5292_cov_0.792836	5292	No	NA	9	2	0	Low-quality	1.69	0
P5_NODE_163_length_5292_cov_4.860794	5292	No	NA	9	2	0	Low-quality	3.16	0
P10_NODE_18551_length_5292_cov_0.879187	5292	No	NA	11	5	0	Low-quality	5.84	0
P8_NODE_17856_length_5292_cov_0.941142	5292	No	NA	7	3	0	Low-quality	11.72	0
P9_NODE_20400_length_5292_cov_1.921588	5292	No	NA	6	0	0	Not-determined	NA	0
P9_NODE_20392_length_5293_cov_1.532133	5293	No	NA	10	1	0	Low-quality	8.77	0
P10_NODE_18539_length_5293_cov_1.716609	5293	No	NA	14	1	0	Low-quality	14.85	0
P8_NODE_17848_length_5293_cov_1.012969	5293	No	NA	9	1	0	Low-quality	17.91	0
P2_NODE_8289_length_5293_cov_2.301007	5293	No	NA	6	0	0	Not-determined	NA	0
P8_NODE_17844_length_5294_cov_0.757306	5294	No	NA	11	9	1	Low-quality	2.77	0
P9_NODE_20383_length_5294_cov_3.000000	5294	No	NA	20	2	1	Low-quality	2.81	0
P9_NODE_20385_length_5294_cov_1.258951	5294	No	NA	14	2	0	Low-quality	4.16	0
P3_NODE_5891_length_5294_cov_1.016063	5294	No	NA	5	2	0	Low-quality	4.42	0
P5_NODE_162_length_5294_cov_3.415522	5294	No	NA	10	1	0	Low-quality	4.66	0
P10_NODE_18531_length_5294_cov_1.188117	5294	No	NA	8	4	1	Low-quality	5.58	0
P7_NODE_17174_length_5294_cov_1.680666	5294	No	NA	7	3	0	Low-quality	13.89	0
P10_NODE_18527_length_5294_cov_2.366944	5294	No	NA	5	0	0	Not-determined	NA	0
P10_NODE_18535_length_5294_cov_0.888523	5294	No	NA	10	0	0	Not-determined	NA	0
P1_NODE_13513_length_5294_cov_1.949294	5294	No	NA	7	0	0	Not-determined	NA	0
P9_NODE_20391_length_5294_cov_0.627056	5294	No	NA	9	0	0	Not-determined	NA	0
P10_NODE_18521_length_5295_cov_3.554373	5295	No	NA	13	1	0	Low-quality	0.98	0
P2_NODE_8284_length_5295_cov_0.849458	5295	No	NA	5	0	0	Low-quality	1.24	0
P8_NODE_17839_length_5295_cov_2.172407	5295	No	NA	9	1	0	Low-quality	1.53	0
P7_NODE_17169_length_5295_cov_1.670085	5295	No	NA	15	1	0	Low-quality	4.84	0
P9_NODE_20377_length_5295_cov_1.269930	5295	No	NA	6	1	0	Low-quality	6.63	0
P8_NODE_17842_length_5295_cov_1.173762	5295	No	NA	7	5	0	Low-quality	11.02	0
P3_NODE_5888_length_5295_cov_10.337268	5295	No	NA	7	0	0	Low-quality	17.08	0
P9_NODE_20379_length_5295_cov_1.076045	5295	No	NA	4	0	0	Not-determined	NA	0
P8_NODE_17832_length_5296_cov_3.433933	5296	No	NA	7	1	0	Low-quality	2.49	0
P9_NODE_20371_length_5296_cov_1.081447	5296	No	NA	9	3	0	Low-quality	7.64	0
P10_NODE_18516_length_5296_cov_5.501644	5296	No	NA	7	0	0	Low-quality	9.35	0
P1_NODE_13504_length_5296_cov_0.931515	5296	No	NA	5	2	0	Low-quality	15.64	0
P8_NODE_17831_length_5296_cov_3.618108	5296	No	NA	11	2	0	Low-quality	16.64	0
P8_NODE_17833_length_5296_cov_1.417295	5296	No	NA	6	0	0	Not-determined	NA	0
P1_NODE_13497_length_5297_cov_1.326112	5297	No	NA	4	1	0	Low-quality	4.36	0
P8_NODE_17828_length_5297_cov_1.164990	5297	No	NA	8	1	0	Low-quality	4.68	0
P6_NODE_12491_length_5297_cov_1.178917	5297	No	NA	9	5	0	Low-quality	13.46	0
P10_NODE_18514_length_5297_cov_1.068085	5297	No	NA	9	0	0	Not-determined	NA	0
P7_NODE_17154_length_5298_cov_1.013344	5298	No	NA	4	1	0	Low-quality	2.81	0
P8_NODE_17823_length_5298_cov_1.034229	5298	No	NA	7	0	0	Low-quality	4.93	0
P10_NODE_18510_length_5298_cov_1.228776	5298	No	NA	9	4	0	Low-quality	5.22	0
P8_NODE_17820_length_5298_cov_2.058209	5298	No	NA	6	1	0	Low-quality	8.71	0
P10_NODE_18508_length_5298_cov_1.302263	5298	No	NA	8	2	0	Low-quality	10.89	0
P8_NODE_17818_length_5298_cov_4.261265	5298	No	NA	9	4	0	Low-quality	14.72	0
P9_NODE_20360_length_5298_cov_1.132470	5298	No	NA	6	0	0	Not-determined	NA	0
P3_NODE_5879_length_5299_cov_1.002707	5299	No	NA	4	1	0	Low-quality	3.06	0
P10_NODE_18499_length_5300_cov_1.062246	5300	No	NA	11	4	0	Low-quality	10.12	0
P10_NODE_18491_length_5300_cov_1.754881	5300	No	NA	13	0	0	Not-determined	NA	0
P9_NODE_20357_length_5300_cov_0.852117	5300	No	NA	8	0	0	Not-determined	NA	0
P1_NODE_13484_length_5301_cov_0.671821	5301	No	NA	10	1	0	Low-quality	1.53	0
P9_NODE_20342_length_5301_cov_1.322188	5301	No	NA	8	1	0	Low-quality	3.98	0
P3_NODE_5874_length_5301_cov_0.831465	5301	No	NA	14	3	0	Low-quality	5.45	0
P2_NODE_8269_length_5301_cov_0.891187	5301	No	NA	8	1	0	Low-quality	6.62	0
P8_NODE_17813_length_5301_cov_1.206610	5301	No	NA	5	4	0	Low-quality	13.62	0
P8_NODE_17808_length_5302_cov_2.699903	5302	No	NA	9	3	0	Low-quality	8.72	0
P10_NODE_18481_length_5302_cov_2.368889	5302	No	NA	8	4	0	Low-quality	14.38	0
P7_NODE_17136_length_5302_cov_0.937391	5302	No	NA	5	0	0	Not-determined	NA	0
P10_NODE_18478_length_5303_cov_1.637944	5303	No	NA	9	4	0	Low-quality	2.98	0
P9_NODE_20333_length_5303_cov_0.592929	5303	No	NA	11	1	0	Low-quality	3.02	0
P10_NODE_18473_length_5304_cov_2.008692	5304	No	NA	9	3	0	Low-quality	10.23	0
P3_NODE_5871_length_5304_cov_0.771876	5304	No	NA	7	0	1	Not-determined	NA	0
P3_NODE_5870_length_5304_cov_1.758547	5304	No	NA	5	0	0	Not-determined	NA	0
P9_NODE_20320_length_5304_cov_1.295538	5304	No	NA	15	0	0	Not-determined	NA	0
P2_NODE_8259_length_5305_cov_1.025492	5305	No	NA	10	3	0	Low-quality	2.69	0
P7_NODE_17119_length_5305_cov_1.081306	5305	No	NA	12	3	0	Low-quality	5.9	0
P8_NODE_17796_length_5305_cov_1.678834	5305	No	NA	9	3	0	Low-quality	7.14	0
P2_NODE_8260_length_5305_cov_0.836810	5305	No	NA	5	2	0	Low-quality	8.74	0
P3_NODE_5868_length_5305_cov_0.637505	5305	No	NA	12	5	0	Low-quality	10.06	0
P8_NODE_17793_length_5305_cov_2.368096	5305	No	NA	6	3	0	Low-quality	13.28	0
P8_NODE_17798_length_5305_cov_1.239475	5305	No	NA	7	4	1	Low-quality	14.85	0
P10_NODE_18462_length_5305_cov_1.554268	5305	No	NA	6	0	0	Not-determined	NA	0
P9_NODE_20319_length_5305_cov_0.549826	5305	No	NA	12	0	0	Not-determined	NA	0
P8_NODE_17780_length_5306_cov_3.114887	5306	No	NA	10	2	0	Low-quality	2.11	0
P8_NODE_17787_length_5306_cov_0.995945	5306	No	NA	7	1	0	Low-quality	2.53	0
P9_NODE_20300_length_5306_cov_1.574435	5306	No	NA	5	5	0	Low-quality	2.95	0
P8_NODE_17785_length_5306_cov_1.252365	5306	No	NA	15	2	0	Low-quality	8.24	0
P3_NODE_5864_length_5306_cov_1.544700	5306	No	NA	14	6	0	Low-quality	14.98	0
P7_NODE_17117_length_5306_cov_3.803051	5306	No	NA	11	1	0	Low-quality	15.89	0
P8_NODE_17786_length_5306_cov_1.011778	5306	No	NA	13	3	0	Low-quality	17.13	0
P3_NODE_5862_length_5307_cov_8.875676	5307	No	NA	6	4	0	Low-quality	11.66	0
P2_NODE_8247_length_5308_cov_1.061764	5308	No	NA	7	2	0	Low-quality	13.75	0
P3_NODE_5859_length_5308_cov_1.895773	5308	No	NA	7	3	0	Low-quality	16.85	0
P3_NODE_5860_length_5308_cov_1.559738	5308	No	NA	4	0	0	Not-determined	NA	0
P9_NODE_20291_length_5308_cov_0.558772	5308	No	NA	8	0	0	Not-determined	NA	0
P8_NODE_17769_length_5309_cov_1.189502	5309	No	NA	8	2	0	Low-quality	2.79	0
P1_NODE_13444_length_5309_cov_0.812042	5309	No	NA	9	4	0	Low-quality	13.32	0
P9_NODE_20283_length_5309_cov_2.499807	5309	No	NA	8	4	0	Low-quality	14.05	0
P10_NODE_18437_length_5309_cov_1.343690	5309	No	NA	13	0	0	Not-determined	NA	0
P9_NODE_20280_length_5310_cov_0.697665	5310	No	NA	7	1	0	Low-quality	0.4	0
P1_NODE_13436_length_5310_cov_1.047463	5310	No	NA	8	3	0	Low-quality	7.79	0
P10_NODE_18434_length_5310_cov_0.739533	5310	No	NA	16	3	0	Low-quality	8.14	0
P1_NODE_13439_length_5310_cov_0.662358	5310	No	NA	9	2	0	Low-quality	8.7	0
P10_NODE_18429_length_5310_cov_1.029520	5310	No	NA	8	2	0	Low-quality	9.93	0
P10_NODE_18430_length_5310_cov_0.941347	5310	No	NA	13	0	0	Not-determined	NA	0
P8_NODE_17764_length_5310_cov_1.885587	5310	No	NA	14	0	0	Not-determined	NA	0
P9_NODE_20269_length_5311_cov_0.794946	5311	No	NA	4	3	0	Low-quality	2.39	0
P9_NODE_20271_length_5311_cov_0.678048	5311	No	NA	7	1	0	Low-quality	7.95	0
P8_NODE_17763_length_5311_cov_0.923032	5311	No	NA	4	0	0	Low-quality	8.38	0
P1_NODE_13433_length_5311_cov_2.050154	5311	No	NA	7	2	0	Low-quality	14.11	0
P8_NODE_17761_length_5311_cov_1.494985	5311	No	NA	6	2	0	Low-quality	16.45	0
P8_NODE_17752_length_5312_cov_1.545419	5312	No	NA	5	1	0	Low-quality	2.33	0
P9_NODE_20253_length_5312_cov_1.639730	5312	No	NA	10	7	0	Low-quality	2.84	0
P9_NODE_20252_length_5312_cov_1.771456	5312	No	NA	7	3	0	Low-quality	5.55	0
P6_NODE_12425_length_5312_cov_0.669431	5312	No	NA	9	0	0	Low-quality	5.67	0
P9_NODE_20254_length_5312_cov_1.138476	5312	No	NA	9	2	0	Low-quality	7.75	0
P10_NODE_18410_length_5312_cov_1.537512	5312	No	NA	4	1	0	Low-quality	8.98	0
P7_NODE_17096_length_5312_cov_1.613115	5312	No	NA	10	5	0	Low-quality	10.73	0
P10_NODE_18413_length_5312_cov_1.042044	5312	No	NA	6	2	0	Low-quality	11.35	0
P8_NODE_17755_length_5312_cov_1.113404	5312	No	NA	7	4	0	Low-quality	16	0
P9_NODE_20256_length_5312_cov_0.928833	5312	No	NA	10	3	0	Low-quality	16.42	0
P8_NODE_17750_length_5312_cov_2.700868	5312	No	NA	7	1	0	Low-quality	16.62	0
P9_NODE_20257_length_5312_cov_0.896432	5312	No	NA	8	1	0	Low-quality	18.96	0
P7_NODE_17098_length_5312_cov_0.982642	5312	No	NA	9	0	0	Not-determined	NA	0
P1_NODE_13428_length_5313_cov_1.348052	5313	No	NA	6	5	0	Low-quality	3.07	0
P10_NODE_18400_length_5313_cov_1.976475	5313	No	NA	7	1	0	Low-quality	7.8	0
P8_NODE_17746_length_5313_cov_1.306402	5313	No	NA	11	6	0	Low-quality	14.94	0
P1_NODE_13424_length_5314_cov_3.030846	5314	No	NA	11	1	1	Low-quality	1.65	0
P9_NODE_20242_length_5314_cov_1.225949	5314	No	NA	9	1	1	Low-quality	4.36	0
P8_NODE_17742_length_5314_cov_1.661654	5314	No	NA	10	1	0	Low-quality	6.17	0
P2_NODE_8229_length_5314_cov_0.850395	5314	No	NA	8	0	0	Not-determined	NA	0
P10_NODE_18391_length_5315_cov_1.035081	5315	No	NA	4	3	0	Low-quality	1.46	0
P10_NODE_18388_length_5315_cov_1.765998	5315	No	NA	5	1	0	Low-quality	2.03	0
P1_NODE_13417_length_5315_cov_1.026407	5315	No	NA	6	2	0	Low-quality	3.41	0
P1_NODE_13420_length_5315_cov_0.840401	5315	No	NA	10	1	0	Low-quality	10.63	0
P10_NODE_18383_length_5316_cov_2.118713	5316	No	NA	8	2	0	Low-quality	2.03	0
P1_NODE_13415_length_5316_cov_0.946811	5316	No	NA	4	2	0	Low-quality	3.03	0
P9_NODE_20223_length_5316_cov_2.262671	5316	No	NA	11	2	0	Low-quality	5.27	0
P10_NODE_18386_length_5316_cov_0.627288	5316	No	NA	8	3	0	Low-quality	7.88	0
P8_NODE_17730_length_5316_cov_3.653305	5316	No	NA	4	2	0	Low-quality	9.81	0
P3_NODE_5847_length_5316_cov_0.744652	5316	No	NA	10	2	0	Low-quality	11.18	0
P7_NODE_17073_length_5316_cov_0.976681	5316	No	NA	8	0	0	Not-determined	NA	0
P9_NODE_20221_length_5317_cov_0.657033	5317	No	NA	13	1	0	Low-quality	1.81	0
P2_NODE_8224_length_5317_cov_1.159730	5317	No	NA	13	4	0	Low-quality	10.42	0
P9_NODE_20215_length_5318_cov_0.807166	5318	No	NA	4	1	0	Low-quality	3.34	0
P2_NODE_8221_length_5318_cov_1.060682	5318	No	NA	14	2	0	Low-quality	3.41	0
P7_NODE_17064_length_5318_cov_1.102100	5318	No	NA	11	1	0	Low-quality	3.6	0
P8_NODE_17721_length_5318_cov_1.195916	5318	No	NA	8	4	1	Low-quality	3.67	0
P1_NODE_13404_length_5319_cov_1.965716	5319	No	NA	14	1	0	Low-quality	3.03	0
P9_NODE_20209_length_5319_cov_0.873652	5319	Yes	4332	4	2	1	Low-quality	7.18	18.56
P10_NODE_18366_length_5319_cov_0.991718	5319	No	NA	11	4	0	Low-quality	9.52	0
P9_NODE_20208_length_5319_cov_1.079160	5319	No	NA	4	3	0	Low-quality	9.94	0
P10_NODE_18363_length_5319_cov_2.120185	5319	No	NA	4	0	0	Not-determined	NA	0
P8_NODE_17715_length_5320_cov_1.408049	5320	No	NA	10	2	0	Low-quality	3.94	0
P3_NODE_5840_length_5320_cov_1.471789	5320	No	NA	13	1	0	Low-quality	9.94	0
P2_NODE_8216_length_5320_cov_0.897747	5320	No	NA	7	1	0	Low-quality	14.76	0
P8_NODE_17714_length_5320_cov_2.681879	5320	No	NA	8	1	0	Low-quality	17.49	0
P7_NODE_17059_length_5320_cov_1.202580	5320	No	NA	9	0	0	Not-determined	NA	0
P9_NODE_20200_length_5321_cov_0.645168	5321	No	NA	11	6	0	Low-quality	5.29	0
P10_NODE_18351_length_5321_cov_0.937813	5321	No	NA	13	1	0	Low-quality	7.04	0
P9_NODE_20199_length_5321_cov_0.765114	5321	No	NA	5	1	0	Low-quality	8.25	0
P7_NODE_17055_length_5321_cov_1.129380	5321	No	NA	7	0	0	Not-determined	NA	0
P8_NODE_17698_length_5322_cov_2.048893	5322	No	NA	6	2	0	Low-quality	2.92	0
P8_NODE_17701_length_5322_cov_1.514533	5322	No	NA	8	4	0	Low-quality	9.86	0
P8_NODE_17700_length_5322_cov_1.937247	5322	No	NA	10	1	1	Low-quality	10.56	0
P7_NODE_17043_length_5323_cov_0.928022	5323	No	NA	9	2	0	Low-quality	7.07	0
P2_NODE_8211_length_5323_cov_0.719592	5323	No	NA	5	1	0	Low-quality	13.68	0
P7_NODE_17040_length_5323_cov_1.214011	5323	No	NA	5	0	0	Not-determined	NA	0
P10_NODE_18327_length_5324_cov_2.681162	5324	No	NA	12	1	0	Low-quality	6.57	0
P9_NODE_20181_length_5324_cov_1.031557	5324	No	NA	5	2	0	Low-quality	8.99	0
P10_NODE_18333_length_5324_cov_1.069463	5324	No	NA	6	3	0	Low-quality	12.16	0
P3_NODE_5834_length_5324_cov_1.384068	5324	No	NA	8	4	0	Low-quality	12.63	0
P8_NODE_17686_length_5324_cov_1.544737	5324	No	NA	8	3	0	High-quality	92.5	0
P9_NODE_20176_length_5325_cov_0.542516	5325	No	NA	6	2	0	Low-quality	2.2	0
P10_NODE_18321_length_5325_cov_1.040400	5325	No	NA	8	3	0	Low-quality	2.68	0
P8_NODE_17671_length_5325_cov_2.977876	5325	No	NA	4	1	0	Low-quality	2.89	0
P10_NODE_18318_length_5325_cov_2.396306	5325	No	NA	11	2	0	Low-quality	3.85	0
P7_NODE_17034_length_5325_cov_0.842247	5325	No	NA	5	1	0	Low-quality	7.97	0
P7_NODE_17031_length_5325_cov_2.936706	5325	No	NA	12	3	0	Low-quality	10.27	0
P3_NODE_5830_length_5325_cov_7.598499	5325	No	NA	13	2	0	Low-quality	10.61	0
P8_NODE_17675_length_5325_cov_1.378992	5325	No	NA	12	0	0	Not-determined	NA	0
P8_NODE_17670_length_5326_cov_2.261204	5326	No	NA	7	2	0	Low-quality	2.48	0
P10_NODE_18311_length_5326_cov_2.900365	5326	No	NA	11	3	0	Low-quality	9.62	0
P10_NODE_18308_length_5327_cov_1.142115	5327	No	NA	11	1	0	Low-quality	1.49	0
P8_NODE_17667_length_5327_cov_0.967115	5327	No	NA	11	2	0	Low-quality	2	0
P8_NODE_17665_length_5327_cov_112.177885	5327	No	NA	8	1	0	Low-quality	2.77	0
P9_NODE_20161_length_5327_cov_1.001538	5327	No	NA	5	4	0	Low-quality	2.89	0
P10_NODE_18304_length_5327_cov_1.980962	5327	No	NA	7	4	0	Low-quality	4.69	0
P3_NODE_5827_length_5327_cov_1.242885	5327	No	NA	11	3	0	Low-quality	7.51	0
P7_NODE_17021_length_5327_cov_1.059038	5327	No	NA	10	2	0	Low-quality	12.07	0
P8_NODE_17668_length_5327_cov_0.954231	5327	No	NA	4	3	0	Low-quality	15.49	0
P7_NODE_17023_length_5327_cov_0.836538	5327	No	NA	8	1	0	Low-quality	16.51	0
P9_NODE_20159_length_5328_cov_0.785810	5328	No	NA	9	1	0	Low-quality	4.95	0
P6_NODE_12353_length_5328_cov_1.573736	5328	No	NA	11	4	0	Low-quality	8.99	0
P6_NODE_12354_length_5328_cov_1.149971	5328	No	NA	6	1	0	Low-quality	15.47	0
P2_NODE_8198_length_5328_cov_0.649298	5328	No	NA	12	0	0	Not-determined	NA	0
P9_NODE_20152_length_5329_cov_0.725298	5329	No	NA	6	1	0	Low-quality	2.4	0
P1_NODE_13370_length_5329_cov_1.797770	5329	No	NA	10	1	0	Low-quality	3.22	0
P8_NODE_17657_length_5329_cov_1.631296	5329	No	NA	7	2	0	Low-quality	15.23	0
P1_NODE_13372_length_5329_cov_0.995386	5329	No	NA	12	6	0	Low-quality	18.3	0
P2_NODE_8188_length_5330_cov_1.225447	5330	No	NA	16	2	1	Low-quality	2.08	0
P3_NODE_5820_length_5330_cov_0.635403	5330	No	NA	5	3	0	Low-quality	6.49	0
P8_NODE_17652_length_5330_cov_1.270037	5330	No	NA	6	1	0	Low-quality	9.97	0
P8_NODE_17654_length_5330_cov_1.168749	5330	No	NA	9	3	0	Low-quality	15.92	0
P10_NODE_18280_length_5331_cov_4.506341	5331	No	NA	8	2	0	Low-quality	2.84	0
P9_NODE_20140_length_5331_cov_2.879324	5331	No	NA	5	2	0	Low-quality	11.86	0
P8_NODE_17644_length_5332_cov_1.215754	5332	No	NA	9	4	0	Low-quality	5.81	0
P9_NODE_20135_length_5332_cov_0.880500	5332	No	NA	8	0	0	Low-quality	15.2	0
P10_NODE_18276_length_5332_cov_1.431124	5332	No	NA	19	0	0	Not-determined	NA	0
P9_NODE_20124_length_5333_cov_0.636381	5333	No	NA	10	0	1	Low-quality	2.01	0
P9_NODE_20116_length_5333_cov_2.603342	5333	No	NA	6	4	0	Low-quality	2.98	0
P9_NODE_20121_length_5333_cov_0.911064	5333	No	NA	9	2	0	Low-quality	6.47	0
P8_NODE_17639_length_5333_cov_1.111218	5333	No	NA	11	4	0	Low-quality	7.2	0
P10_NODE_18271_length_5333_cov_1.874760	5333	No	NA	9	2	0	Low-quality	11.76	0
P8_NODE_17638_length_5333_cov_1.226469	5333	No	NA	6	3	0	Low-quality	14.16	0
P2_NODE_8178_length_5333_cov_2.955052	5333	No	NA	6	1	0	Low-quality	14.47	0
P8_NODE_17635_length_5333_cov_2.473300	5333	No	NA	9	1	0	Low-quality	15.19	0
P2_NODE_8179_length_5333_cov_1.518824	5333	No	NA	9	0	0	Not-determined	NA	0
P8_NODE_17641_length_5333_cov_0.601037	5333	No	NA	5	0	0	Not-determined	NA	0
P9_NODE_20123_length_5333_cov_0.810027	5333	No	NA	12	0	0	Not-determined	NA	0
P10_NODE_18266_length_5334_cov_1.217400	5334	No	NA	8	6	0	Low-quality	3.24	0
P10_NODE_18265_length_5334_cov_1.976954	5334	No	NA	14	1	0	Low-quality	3.61	0
P9_NODE_20114_length_5334_cov_0.787594	5334	No	NA	11	1	1	Low-quality	4.87	0
P10_NODE_18268_length_5334_cov_0.880353	5334	No	NA	6	4	0	Low-quality	11.24	0
P2_NODE_8174_length_5334_cov_0.835798	5334	No	NA	5	0	0	Low-quality	13.32	0
P3_NODE_5813_length_5334_cov_2.032264	5334	No	NA	6	0	0	Low-quality	15.5	0
P10_NODE_18269_length_5334_cov_0.715575	5334	No	NA	8	0	0	Not-determined	NA	0
P9_NODE_20105_length_5335_cov_1.087366	5335	No	NA	9	3	0	Low-quality	0.55	0
P3_NODE_5811_length_5335_cov_4.932220	5335	No	NA	5	4	0	Low-quality	3.08	0
P8_NODE_17631_length_5335_cov_2.150538	5335	No	NA	9	7	0	Low-quality	15.09	0
P10_NODE_18256_length_5335_cov_1.873272	5335	No	NA	5	0	0	Not-determined	NA	0
P10_NODE_18255_length_5335_cov_3.668971	5335	No	NA	10	0	0	Not-determined	NA	0
P6_NODE_12322_length_5336_cov_1.749856	5336	No	NA	5	3	0	Low-quality	2.93	0
P8_NODE_17630_length_5336_cov_0.615857	5336	No	NA	5	1	0	Low-quality	8.8	0
P8_NODE_17625_length_5336_cov_4.980419	5336	No	NA	10	1	0	Low-quality	9.15	0
P2_NODE_8168_length_5336_cov_3.075830	5336	No	NA	6	1	0	Low-quality	9.89	0
P3_NODE_5808_length_5336_cov_1.819351	5336	No	NA	7	1	0	Low-quality	13.34	0
P8_NODE_17627_length_5336_cov_3.403532	5336	No	NA	4	0	0	Low-quality	18.81	0
P10_NODE_18246_length_5337_cov_0.906718	5337	No	NA	4	1	0	Low-quality	1.47	0
P10_NODE_18249_length_5337_cov_0.738964	5337	No	NA	7	4	0	Low-quality	2.32	0
P8_NODE_17620_length_5337_cov_1.927063	5337	No	NA	7	1	1	Low-quality	3.27	0
P6_NODE_12319_length_5337_cov_1.438964	5337	No	NA	9	0	0	Low-quality	5.08	0
P8_NODE_17624_length_5337_cov_1.060845	5337	No	NA	8	2	1	Low-quality	7.53	0
P3_NODE_5804_length_5337_cov_0.930710	5337	No	NA	6	1	0	Low-quality	7.73	0
P10_NODE_18245_length_5337_cov_1.169482	5337	No	NA	8	1	0	Low-quality	10.64	0
P8_NODE_17619_length_5337_cov_1.990787	5337	No	NA	4	1	0	Low-quality	14.15	0
P9_NODE_20094_length_5337_cov_0.696545	5337	No	NA	12	0	0	Not-determined	NA	0
P10_NODE_18235_length_5338_cov_1.282671	5338	No	NA	9	1	0	Low-quality	2.3	0
P1_NODE_13335_length_5338_cov_3.015736	5338	No	NA	9	3	0	Low-quality	11.95	0
P9_NODE_20088_length_5338_cov_0.708117	5338	No	NA	10	1	0	Low-quality	15.41	0
P9_NODE_20083_length_5338_cov_1.026482	5338	No	NA	11	0	0	Not-determined	NA	0
P9_NODE_20077_length_5339_cov_4.652533	5339	No	NA	7	5	0	Low-quality	7.57	0
P10_NODE_18226_length_5339_cov_0.911167	5339	No	NA	10	2	0	Low-quality	12.18	0
P1_NODE_13328_length_5340_cov_2.668905	5340	No	NA	7	3	0	Low-quality	2.93	0
P10_NODE_18224_length_5340_cov_0.756378	5340	No	NA	12	0	0	Low-quality	3.62	0
P9_NODE_20072_length_5340_cov_1.179167	5340	No	NA	11	2	0	Low-quality	7.09	0
P10_NODE_18214_length_5341_cov_1.765823	5341	No	NA	10	1	1	Low-quality	3.05	0
P8_NODE_17596_length_5341_cov_2.172804	5341	No	NA	12	0	0	Low-quality	3.58	0
P8_NODE_17599_length_5341_cov_1.187380	5341	No	NA	4	0	0	Low-quality	6.77	0
P3_NODE_5800_length_5342_cov_17.744199	5342	No	NA	8	2	0	Low-quality	4.17	0
P10_NODE_18206_length_5342_cov_1.724449	5342	No	NA	11	1	0	Low-quality	13.54	0
P8_NODE_17592_length_5342_cov_1.036625	5342	No	NA	12	0	0	Not-determined	NA	0
P8_NODE_17589_length_5342_cov_1.179099	5342	No	NA	4	0	0	Not-determined	NA	0
P10_NODE_18198_length_5343_cov_3.300038	5343	No	NA	10	1	0	Low-quality	5.31	0
P8_NODE_17585_length_5343_cov_3.576112	5343	No	NA	8	3	0	Low-quality	7.88	0
P9_NODE_20056_length_5343_cov_1.242140	5343	No	NA	8	3	0	Low-quality	9.28	0
P9_NODE_20057_length_5343_cov_0.982362	5343	No	NA	15	3	0	Low-quality	12.19	0
P3_NODE_5798_length_5343_cov_1.373275	5343	No	NA	11	0	0	Low-quality	17.66	0
P9_NODE_20053_length_5344_cov_0.592294	5344	No	NA	9	2	0	Low-quality	8.89	0
P1_NODE_13317_length_5344_cov_0.799502	5344	No	NA	6	1	0	Low-quality	10.24	0
P1_NODE_13314_length_5344_cov_3.010926	5344	No	NA	8	0	0	Not-determined	NA	0
P1_NODE_13316_length_5344_cov_0.925819	5344	No	NA	5	0	0	Not-determined	NA	0
P10_NODE_18192_length_5345_cov_1.316405	5345	No	NA	5	3	0	Low-quality	2.19	0
P9_NODE_20037_length_5345_cov_0.881564	5345	No	NA	7	0	2	Low-quality	2.94	0
P8_NODE_17580_length_5345_cov_12.340360	5345	No	NA	8	4	0	Low-quality	13.43	0
P9_NODE_20038_length_5345_cov_0.800882	5345	No	NA	8	4	0	Low-quality	16.7	0
P10_NODE_18187_length_5346_cov_1.716612	5346	No	NA	6	1	0	Low-quality	7.35	0
P7_NODE_16923_length_5346_cov_1.488791	5346	No	NA	13	3	0	Low-quality	7.46	0
P7_NODE_16920_length_5346_cov_2.152136	5346	No	NA	7	4	0	Low-quality	12.25	0
P10_NODE_18188_length_5346_cov_1.120138	5346	No	NA	4	0	0	Not-determined	NA	0
P10_NODE_18189_length_5346_cov_0.699943	5346	No	NA	5	0	0	Not-determined	NA	0
P3_NODE_5792_length_5347_cov_1.606130	5347	No	NA	5	2	0	Low-quality	2.94	0
P1_NODE_13307_length_5347_cov_0.686973	5347	No	NA	6	1	0	Low-quality	3.06	0
P9_NODE_20020_length_5347_cov_1.226054	5347	No	NA	11	3	0	Low-quality	7.17	0
P10_NODE_18184_length_5347_cov_0.824713	5347	No	NA	13	1	1	Low-quality	8.17	0
P8_NODE_17571_length_5347_cov_2.046743	5347	No	NA	7	2	0	Low-quality	8.55	0
P10_NODE_18181_length_5347_cov_1.412452	5347	No	NA	8	1	0	Low-quality	10.04	0
P10_NODE_18179_length_5347_cov_2.715326	5347	No	NA	6	0	0	Not-determined	NA	0
P1_NODE_13306_length_5347_cov_0.742720	5347	No	NA	10	0	0	Not-determined	NA	0
P9_NODE_20011_length_5348_cov_2.781268	5348	No	NA	20	2	0	Low-quality	2.41	0
P1_NODE_13298_length_5348_cov_1.311435	5348	No	NA	15	1	0	Low-quality	14.84	0
P9_NODE_20015_length_5348_cov_0.728021	5348	No	NA	7	1	0	Medium-quality	89.79	0
P2_NODE_8146_length_5349_cov_1.588855	5349	Yes	2920	6	4	1	Low-quality	2.43	45.41
P3_NODE_5786_length_5349_cov_1.294523	5349	Yes	3266	5	1	1	Low-quality	4.89	38.94
P3_NODE_5788_length_5349_cov_1.043087	5349	No	NA	10	3	0	Low-quality	6.91	0
P8_NODE_17562_length_5349_cov_2.110494	5349	No	NA	9	4	0	Low-quality	9.91	0
P8_NODE_17566_length_5349_cov_0.929912	5349	No	NA	7	2	0	Low-quality	13.35	0
P3_NODE_5789_length_5349_cov_0.922444	5349	No	NA	7	5	0	Low-quality	13.62	0
P1_NODE_13292_length_5349_cov_1.492915	5349	No	NA	14	0	0	Not-determined	NA	0
P6_NODE_12262_length_5350_cov_1.644840	5350	No	NA	5	4	0	Low-quality	2.81	0
P8_NODE_17558_length_5350_cov_1.375263	5350	No	NA	16	8	0	Low-quality	2.82	0
P10_NODE_18164_length_5350_cov_0.678920	5350	No	NA	12	0	0	Low-quality	5.02	0
P3_NODE_5781_length_5350_cov_1.369137	5350	No	NA	14	1	0	Low-quality	10.54	0
P8_NODE_17554_length_5351_cov_0.796325	5351	No	NA	8	1	1	Low-quality	2.5	0
P8_NODE_17553_length_5351_cov_0.815276	5351	No	NA	5	1	0	Low-quality	3.23	0
P9_NODE_20002_length_5351_cov_0.772971	5351	No	NA	12	3	0	Low-quality	3.78	0
P9_NODE_20001_length_5351_cov_0.945827	5351	No	NA	4	1	0	Low-quality	9.83	0
P9_NODE_19992_length_5352_cov_1.526890	5352	No	NA	15	7	0	Low-quality	2.46	0
P9_NODE_19991_length_5352_cov_2.193110	5352	No	NA	15	0	0	Low-quality	6.57	0
P9_NODE_19995_length_5352_cov_1.212440	5352	No	NA	7	1	0	Low-quality	10.44	0
P10_NODE_18141_length_5353_cov_1.299273	5353	No	NA	4	1	0	Low-quality	2.61	0
P10_NODE_18139_length_5353_cov_1.483927	5353	No	NA	9	1	0	Low-quality	2.71	0
P10_NODE_18142_length_5353_cov_1.151550	5353	No	NA	10	3	0	Low-quality	7.7	0
P8_NODE_17536_length_5353_cov_3.937046	5353	No	NA	6	3	0	Low-quality	14.8	0
P10_NODE_18145_length_5353_cov_0.692499	5353	No	NA	4	0	0	Not-determined	NA	0
P8_NODE_17534_length_5354_cov_0.797398	5354	No	NA	6	4	0	Low-quality	2.97	0
P9_NODE_19984_length_5354_cov_0.671513	5354	No	NA	10	2	0	Low-quality	13.2	0
P10_NODE_18131_length_5354_cov_2.912761	5354	No	NA	10	4	0	Low-quality	16.53	0
P9_NODE_19977_length_5355_cov_0.863045	5355	No	NA	8	5	0	Low-quality	2.85	0
P8_NODE_17528_length_5355_cov_0.900153	5355	No	NA	10	6	0	Low-quality	2.9	0
P10_NODE_18127_length_5355_cov_1.324024	5355	No	NA	11	3	0	Low-quality	5.7	0
P10_NODE_18129_length_5355_cov_0.789212	5355	No	NA	5	4	0	Low-quality	9.94	0
P9_NODE_19979_length_5355_cov_0.408761	5355	No	NA	4	1	0	Low-quality	11.83	0
P9_NODE_19973_length_5355_cov_1.394606	5355	No	NA	8	2	0	Low-quality	16.64	0
P10_NODE_18119_length_5356_cov_1.263148	5356	No	NA	7	2	0	Low-quality	3.01	0
P1_NODE_13267_length_5356_cov_0.755594	5356	No	NA	8	1	0	Low-quality	4.09	0
P10_NODE_18121_length_5356_cov_0.858864	5356	No	NA	7	2	0	Low-quality	5.39	0
P7_NODE_16879_length_5356_cov_1.174986	5356	No	NA	4	2	0	Low-quality	9.02	0
P3_NODE_5766_length_5356_cov_0.956206	5356	No	NA	9	3	0	Low-quality	13.34	0
P9_NODE_19959_length_5357_cov_0.954302	5357	No	NA	20	3	0	Low-quality	2.86	0
P3_NODE_5763_length_5357_cov_1.404207	5357	No	NA	4	1	0	Low-quality	4.89	0
P3_NODE_5764_length_5357_cov_0.900765	5357	No	NA	5	1	0	Low-quality	8.68	0
P6_NODE_12239_length_5357_cov_1.155832	5357	No	NA	7	2	0	Low-quality	9.27	0
P6_NODE_12241_length_5357_cov_0.989484	5357	No	NA	8	3	0	Low-quality	9.92	0
P10_NODE_18115_length_5357_cov_1.440153	5357	No	NA	14	0	0	Not-determined	NA	0
P9_NODE_19955_length_5358_cov_0.637737	5358	No	NA	19	7	0	Low-quality	2.8	0
P8_NODE_17515_length_5358_cov_2.721851	5358	No	NA	5	3	0	Low-quality	2.86	0
P7_NODE_16869_length_5358_cov_0.890078	5358	No	NA	7	2	0	Low-quality	8.08	0
P8_NODE_17520_length_5358_cov_1.194036	5358	No	NA	9	1	0	Low-quality	12.69	0
P10_NODE_18106_length_5358_cov_1.141082	5358	No	NA	12	0	0	Not-determined	NA	0
P8_NODE_17518_length_5358_cov_1.914930	5358	No	NA	8	0	0	Not-determined	NA	0
P8_NODE_17519_length_5358_cov_1.681896	5358	No	NA	9	0	0	Not-determined	NA	0
P1_NODE_13251_length_5359_cov_1.445336	5359	No	NA	12	0	0	Low-quality	8.66	0
P10_NODE_18101_length_5359_cov_1.041284	5359	No	NA	5	2	0	Low-quality	8.99	0
P10_NODE_18099_length_5359_cov_8.909213	5359	No	NA	13	6	0	Low-quality	9.59	0
P3_NODE_5759_length_5359_cov_0.968272	5359	No	NA	6	2	0	Low-quality	14.64	0
P6_NODE_12231_length_5359_cov_37.254969	5359	No	NA	6	5	0	Low-quality	16.67	0
P8_NODE_17508_length_5359_cov_1.883219	5359	No	NA	11	0	0	Not-determined	NA	0
P9_NODE_19938_length_5360_cov_1.245939	5360	No	NA	13	1	1	Low-quality	2.34	0
P9_NODE_19941_length_5360_cov_0.686986	5360	No	NA	9	4	0	Low-quality	2.5	0
P7_NODE_16862_length_5360_cov_0.746035	5360	No	NA	5	5	0	Low-quality	6.2	0
P2_NODE_8118_length_5360_cov_1.080069	5360	No	NA	8	0	0	Low-quality	16.66	0
P1_NODE_13245_length_5360_cov_8.218804	5360	No	NA	13	0	0	Low-quality	16.98	0
P9_NODE_19932_length_5361_cov_1.985288	5361	No	NA	8	2	0	Low-quality	0.44	0
P1_NODE_13244_length_5361_cov_0.993886	5361	No	NA	6	1	0	Low-quality	2.99	0
P1_NODE_13242_length_5361_cov_1.298624	5361	No	NA	14	2	0	Low-quality	13.84	0
P10_NODE_18091_length_5361_cov_0.999618	5361	No	NA	5	1	0	Low-quality	15.79	0
P1_NODE_13237_length_5362_cov_3.532569	5362	No	NA	4	0	0	Not-determined	NA	0
P6_NODE_12222_length_5362_cov_0.845845	5362	No	NA	4	0	0	Not-determined	NA	0
P8_NODE_17498_length_5363_cov_0.858480	5363	No	NA	11	2	0	Low-quality	2.04	0
P10_NODE_18079_length_5363_cov_1.255348	5363	No	NA	16	2	0	Low-quality	4.23	0
P2_NODE_8114_length_5363_cov_1.187166	5363	No	NA	9	2	0	Low-quality	6.49	0
P8_NODE_17495_length_5363_cov_1.435638	5363	No	NA	5	2	0	Low-quality	8.65	0
P3_NODE_5750_length_5363_cov_2.310160	5363	No	NA	14	1	0	Low-quality	10.01	0
P9_NODE_19916_length_5364_cov_0.779836	5364	No	NA	6	1	0	Low-quality	2.13	0
P10_NODE_18076_length_5364_cov_0.860798	5364	No	NA	10	2	0	Low-quality	6.04	0
P2_NODE_8111_length_5364_cov_0.770670	5364	No	NA	6	2	0	Low-quality	7.96	0
P9_NODE_19914_length_5364_cov_1.267520	5364	No	NA	7	1	0	Low-quality	12.42	0
P10_NODE_18070_length_5364_cov_1.757877	5364	No	NA	4	0	1	Not-determined	NA	0
P10_NODE_18068_length_5365_cov_0.882398	5365	No	NA	10	2	0	Low-quality	8.88	0
P8_NODE_17482_length_5365_cov_0.828751	5365	No	NA	10	3	0	Low-quality	10.51	0
P3_NODE_5748_length_5365_cov_0.989882	5365	No	NA	6	2	0	Low-quality	14.75	0
P9_NODE_19900_length_5366_cov_1.167207	5366	No	NA	11	3	0	Low-quality	2.35	0
P9_NODE_19907_length_5366_cov_0.504486	5366	No	NA	6	4	0	Low-quality	2.71	0
P10_NODE_18055_length_5366_cov_1.369154	5366	No	NA	6	1	0	Low-quality	3.29	0
P7_NODE_16824_length_5366_cov_1.517274	5366	No	NA	16	1	0	Low-quality	7.82	0
P3_NODE_5745_length_5366_cov_1.363237	5366	No	NA	8	4	0	Low-quality	9.96	0
P1_NODE_13216_length_5367_cov_17.907061	5367	No	NA	15	2	0	Low-quality	2.99	0
P3_NODE_5743_length_5367_cov_5.689313	5367	No	NA	5	0	0	Not-determined	NA	0
P10_NODE_18046_length_5368_cov_0.971761	5368	No	NA	15	1	0	Low-quality	4.81	0
P9_NODE_19886_length_5368_cov_0.975386	5368	No	NA	15	1	0	Low-quality	4.9	0
P10_NODE_18047_length_5368_cov_0.890288	5368	No	NA	10	3	0	Low-quality	6.41	0
P7_NODE_16813_length_5368_cov_3.821408	5368	No	NA	6	1	0	Low-quality	10.21	0
P8_NODE_17472_length_5368_cov_1.779241	5368	No	NA	8	4	0	Low-quality	12.58	0
P8_NODE_17471_length_5368_cov_2.755390	5368	No	NA	14	3	0	Low-quality	13.48	0
P3_NODE_5740_length_5368_cov_1.012402	5368	No	NA	7	4	0	Low-quality	16.15	0
P2_NODE_8097_length_5368_cov_0.766648	5368	No	NA	8	0	0	Not-determined	NA	0
P8_NODE_17470_length_5369_cov_0.639641	5369	No	NA	10	1	1	Low-quality	1.99	0
P9_NODE_19883_length_5369_cov_0.718810	5369	Yes	3547	4	1	1	Low-quality	2.27	33.94
P2_NODE_8093_length_5369_cov_1.085273	5369	No	NA	7	5	0	Low-quality	7.59	0
P9_NODE_19882_length_5369_cov_0.725105	5369	No	NA	4	1	0	Low-quality	13.42	0
P9_NODE_19884_length_5369_cov_0.571347	5369	No	NA	10	3	1	Low-quality	15	0
P7_NODE_16810_length_5369_cov_2.146318	5369	No	NA	12	2	0	Low-quality	15.49	0
P9_NODE_19881_length_5369_cov_0.872568	5369	No	NA	13	0	0	Not-determined	NA	0
P10_NODE_18039_length_5370_cov_0.816517	5370	No	NA	9	3	0	Low-quality	8.28	0
P3_NODE_5737_length_5370_cov_2.345031	5370	No	NA	7	4	0	Low-quality	16.69	0
P1_NODE_13208_length_5370_cov_2.602327	5370	No	NA	19	0	0	Not-determined	NA	0
P3_NODE_5736_length_5371_cov_0.546148	5371	No	NA	5	3	0	Low-quality	2.96	0
P1_NODE_13206_length_5371_cov_2.196224	5371	No	NA	6	4	0	Low-quality	3.03	0
P8_NODE_17461_length_5371_cov_1.998093	5371	No	NA	10	3	0	Low-quality	9.86	0
P7_NODE_16804_length_5371_cov_1.645118	5371	No	NA	8	2	0	Low-quality	10.99	0
P1_NODE_13207_length_5371_cov_0.721968	5371	No	NA	11	3	0	Low-quality	12.84	0
P1_NODE_13202_length_5372_cov_4.568160	5372	No	NA	9	1	0	Low-quality	1.92	0
P9_NODE_19867_length_5372_cov_1.040801	5372	No	NA	10	0	0	Low-quality	2.23	0
P10_NODE_18018_length_5372_cov_1.568923	5372	No	NA	6	1	0	Low-quality	2.42	0
P8_NODE_17452_length_5372_cov_1.637178	5372	No	NA	12	1	0	Low-quality	5.88	0
P2_NODE_8086_length_5372_cov_6.198093	5372	No	NA	5	2	0	Low-quality	6.38	0
P8_NODE_17453_length_5372_cov_1.603813	5372	No	NA	15	1	0	Low-quality	8.27	0
P1_NODE_13205_length_5372_cov_0.740133	5372	No	NA	8	2	0	Low-quality	11.28	0
P3_NODE_5732_length_5373_cov_1.228936	5373	No	NA	15	3	0	Low-quality	3.76	0
P10_NODE_18014_length_5373_cov_1.701106	5373	No	NA	12	1	0	Low-quality	7.65	0
P7_NODE_16794_length_5373_cov_0.935570	5373	No	NA	6	1	0	Low-quality	11.11	0
P8_NODE_17442_length_5374_cov_1.333524	5374	No	NA	14	1	0	Low-quality	2.5	0
P9_NODE_19850_length_5375_cov_1.411966	5375	No	NA	7	1	0	Low-quality	2.09	0
P3_NODE_5728_length_5375_cov_1.010671	5375	No	NA	14	3	0	Low-quality	2.59	0
P7_NODE_16779_length_5375_cov_2.142912	5375	No	NA	5	0	0	Low-quality	14	0
P9_NODE_19848_length_5375_cov_2.906441	5375	No	NA	10	2	0	Low-quality	14.52	0
P8_NODE_17437_length_5375_cov_1.523247	5375	No	NA	11	7	0	Low-quality	17.75	0
P10_NODE_18000_length_5375_cov_2.407203	5375	No	NA	8	0	0	Not-determined	NA	0
P7_NODE_16781_length_5375_cov_1.472370	5375	No	NA	13	0	0	Not-determined	NA	0
P9_NODE_19854_length_5375_cov_0.441692	5375	No	NA	6	0	0	Not-determined	NA	0
P1_NODE_13186_length_5376_cov_0.886645	5376	No	NA	5	1	0	Low-quality	1.32	0
P8_NODE_17434_length_5376_cov_1.275862	5376	No	NA	7	1	0	Low-quality	2.02	0
P7_NODE_16775_length_5376_cov_1.204991	5376	No	NA	13	1	0	Low-quality	9.25	0
P9_NODE_19838_length_5376_cov_1.903791	5376	No	NA	6	2	0	Low-quality	16.59	0
P6_NODE_12144_length_5376_cov_3.758240	5376	No	NA	8	0	0	Not-determined	NA	0
P9_NODE_19836_length_5377_cov_0.971238	5377	No	NA	10	4	0	Low-quality	4.87	0
P8_NODE_17423_length_5377_cov_2.352190	5377	No	NA	9	0	0	Not-determined	NA	0
P10_NODE_17990_length_5378_cov_1.018854	5378	No	NA	9	2	0	Low-quality	9.89	0
P3_NODE_5720_length_5378_cov_1.090649	5378	No	NA	8	5	0	Low-quality	14.88	0
P3_NODE_5717_length_5378_cov_4.793563	5378	No	NA	7	1	0	Low-quality	15.24	0
P3_NODE_5719_length_5378_cov_2.538945	5378	No	NA	9	2	0	Low-quality	16.01	0
P3_NODE_5721_length_5378_cov_0.890116	5378	No	NA	6	2	0	Low-quality	16.9	0
P7_NODE_16763_length_5378_cov_1.442011	5378	No	NA	4	0	0	Not-determined	NA	0
P3_NODE_5715_length_5379_cov_1.075019	5379	No	NA	13	1	0	Low-quality	2.29	0
P10_NODE_17978_length_5379_cov_1.038081	5379	No	NA	14	3	0	Low-quality	2.56	0
P10_NODE_17979_length_5379_cov_1.011995	5379	No	NA	11	2	0	Low-quality	5.49	0
P10_NODE_17971_length_5379_cov_2.621097	5379	No	NA	7	2	0	Low-quality	5.59	0
P10_NODE_17980_length_5379_cov_0.849581	5379	No	NA	8	2	0	Low-quality	7.44	0
P10_NODE_17970_length_5379_cov_16.425362	5379	No	NA	9	2	0	Low-quality	16.14	0
P8_NODE_17415_length_5379_cov_0.776466	5379	No	NA	6	2	0	Low-quality	16.58	0
P8_NODE_17405_length_5380_cov_1.705311	5380	No	NA	14	0	0	Low-quality	5.06	0
P10_NODE_17966_length_5380_cov_1.197030	5380	No	NA	7	1	0	Low-quality	5.59	0
P10_NODE_17968_length_5380_cov_1.079954	5380	No	NA	10	4	0	Low-quality	7.04	0
P9_NODE_19813_length_5380_cov_0.976585	5380	No	NA	5	4	0	Low-quality	13.31	0
P9_NODE_19818_length_5380_cov_0.753665	5380	No	NA	6	0	0	Not-determined	NA	0
P9_NODE_19806_length_5381_cov_0.774077	5381	Yes	1706	9	1	2	Low-quality	0.6	68.3
P3_NODE_5712_length_5381_cov_1.067758	5381	No	NA	5	0	0	Low-quality	2.91	0
P9_NODE_19805_length_5381_cov_0.841644	5381	No	NA	7	0	0	Low-quality	3.18	0
P8_NODE_17393_length_5381_cov_3.105063	5381	No	NA	5	1	0	Low-quality	5.57	0
P2_NODE_8066_length_5381_cov_2.497906	5381	No	NA	9	2	0	Low-quality	10.87	0
P9_NODE_19804_length_5381_cov_0.890940	5381	No	NA	5	0	0	Low-quality	14.86	0
P8_NODE_17388_length_5382_cov_1.417317	5382	No	NA	10	5	0	Low-quality	2.82	0
P10_NODE_17958_length_5382_cov_1.997336	5382	No	NA	13	8	0	Low-quality	3.63	0
P8_NODE_17390_length_5382_cov_1.329971	5382	No	NA	7	1	0	Low-quality	4.79	0
P9_NODE_19797_length_5382_cov_1.007802	5382	No	NA	9	1	0	Low-quality	4.97	0
P10_NODE_17960_length_5382_cov_1.104282	5382	No	NA	6	1	0	Low-quality	14.2	0
P1_NODE_13166_length_5382_cov_0.712655	5382	No	NA	9	0	0	Not-determined	NA	0
P3_NODE_5711_length_5382_cov_1.018649	5382	No	NA	8	0	0	Not-determined	NA	0
P9_NODE_19789_length_5383_cov_1.008371	5383	No	NA	9	0	0	Low-quality	1.46	0
P9_NODE_19786_length_5383_cov_1.202245	5383	No	NA	14	2	0	Low-quality	2.72	0
P7_NODE_16746_length_5383_cov_1.240487	5383	No	NA	9	1	0	Low-quality	12.19	0
P6_NODE_12108_length_5384_cov_10.332129	5384	No	NA	12	6	0	Low-quality	2.81	0
P7_NODE_16741_length_5384_cov_0.762412	5384	No	NA	16	1	0	Low-quality	2.92	0
P1_NODE_13154_length_5384_cov_1.400418	5384	No	NA	15	1	0	Low-quality	3.85	0
P8_NODE_17372_length_5384_cov_0.789994	5384	No	NA	13	1	0	Low-quality	8.63	0
P9_NODE_19776_length_5385_cov_0.609738	5385	No	NA	10	1	0	Low-quality	2.49	0
P10_NODE_17941_length_5385_cov_1.486307	5385	No	NA	4	1	0	Low-quality	3.71	0
P10_NODE_17940_length_5385_cov_2.035945	5385	No	NA	12	2	0	Low-quality	7.51	0
P9_NODE_19777_length_5385_cov_0.603271	5385	No	NA	11	0	0	Not-determined	NA	0
P10_NODE_17932_length_5387_cov_1.066350	5387	No	NA	7	1	0	Low-quality	2.25	0
P6_NODE_12096_length_5387_cov_1.152662	5387	No	NA	9	1	0	Low-quality	2.3	0
P9_NODE_19758_length_5387_cov_1.435551	5387	No	NA	14	2	0	Low-quality	2.94	0
P8_NODE_17353_length_5387_cov_1.109506	5387	Yes	3803	8	3	1	Low-quality	4.53	29.4
P6_NODE_12094_length_5387_cov_1.694297	5387	No	NA	12	0	0	Low-quality	5.08	0
P2_NODE_8051_length_5387_cov_1.870152	5387	No	NA	6	2	0	Low-quality	8.07	0
P10_NODE_17925_length_5388_cov_1.161566	5388	No	NA	12	1	0	Low-quality	8.3	0
P9_NODE_19751_length_5389_cov_0.443368	5389	No	NA	10	2	0	Low-quality	9.38	0
P9_NODE_19750_length_5389_cov_0.659635	5389	No	NA	5	4	0	Low-quality	15.01	0
P10_NODE_17914_length_5390_cov_1.544936	5390	No	NA	8	2	0	Low-quality	1.32	0
P6_NODE_12079_length_5390_cov_1.624739	5390	No	NA	11	3	0	Low-quality	2.6	0
P2_NODE_8043_length_5390_cov_0.641649	5390	No	NA	7	1	0	Low-quality	5.3	0
P7_NODE_16711_length_5390_cov_0.720882	5390	No	NA	7	1	0	Low-quality	6.63	0
P3_NODE_5695_length_5390_cov_1.269238	5390	No	NA	7	3	0	Low-quality	14.57	0
P10_NODE_17918_length_5390_cov_0.789474	5390	No	NA	16	3	0	Low-quality	15.65	0
P8_NODE_17337_length_5390_cov_3.085693	5390	No	NA	17	3	0	Low-quality	15.95	0
P10_NODE_17910_length_5391_cov_2.366451	5391	No	NA	4	2	0	Low-quality	1.46	0
P9_NODE_19738_length_5391_cov_0.642287	5391	No	NA	4	1	0	Low-quality	2.96	0
P7_NODE_16706_length_5391_cov_0.868731	5391	No	NA	5	1	0	Low-quality	3.37	0
P2_NODE_8039_length_5391_cov_1.275646	5391	No	NA	7	5	0	Low-quality	5.21	0
P7_NODE_16698_length_5392_cov_1.379297	5392	No	NA	10	1	0	Low-quality	4.8	0
P8_NODE_17328_length_5392_cov_1.105793	5392	No	NA	11	2	0	Low-quality	10.21	0
P9_NODE_19727_length_5392_cov_0.890218	5392	No	NA	8	0	0	Not-determined	NA	0
P3_NODE_5692_length_5393_cov_1.182302	5393	No	NA	6	1	0	Low-quality	10.62	0
P8_NODE_17317_length_5393_cov_1.611850	5393	No	NA	4	2	0	Low-quality	10.93	0
P9_NODE_19719_length_5393_cov_0.814280	5393	No	NA	7	4	0	Low-quality	16.43	0
P8_NODE_17314_length_5393_cov_2.353969	5393	No	NA	4	0	0	Not-determined	NA	0
P8_NODE_17323_length_5393_cov_0.747626	5393	No	NA	7	0	0	Not-determined	NA	0
P3_NODE_5690_length_5394_cov_1.385039	5394	No	NA	6	1	0	Low-quality	4.83	0
P8_NODE_17306_length_5394_cov_2.267515	5394	No	NA	12	5	0	Low-quality	5.32	0
P3_NODE_5689_length_5394_cov_2.028479	5394	No	NA	11	1	0	Low-quality	7.08	0
[truncated: 14,499 more rows]
